# Supplementary material for: 1-Benzoyl­naphthalene-2,7-diyl dibenzoate
Source: Acta Crystallogr Sect E Struct Rep Online. 2013 Jan 9;69(Pt 2):o210. doi: 10.1107/S1600536812052026 (PMC3569746; doi:10.1107/S1600536812052026)
Supplement: Supplementary file 1 [file e-69-0o210-sup1.cif]

##############################################################################
#                                                                            #
# This CIF contains the data in a paper accepted for publication in          #
# Acta Crystallographica Section E. It conforms to the requirements of       #
# Notes for Authors for Acta Crystallographica Section E, and has been       #
# peer reviewed under the auspices of the IUCr Commission on Journals.       #
#                                                                            #
# Full details of the Crystallographic Information File format               #
# are given in the paper "The Crystallographic Information File (CIF):       #
# a New Standard Archive File for Crystallography" by S. R. Hall, F. H.      #
# Allen and I. D. Brown [Acta Cryst. (1991), A47, 655-685].                  #
#                                                                            #
# The current version of the core CIF dictionary is obtainable from          #
# ftp://ftp.iucr.org/pub/cif_core.dic.                                       #
#                                                                            #
# Software is freely available for graphical display of the structure(s)     #
# in this CIF. For information consult the CIF software page                 #
# http://www.iucr.org/resources/cif/software.                                #
#                                                                            #
# This file may be used for bona fide research purposes within the           #
# scientific community so long as proper attribution is given to the journal # 
# article from which it was obtained.                                        #
#                                                                            #
##############################################################################
data_I
_audit_creation_method     SHELXL-97
_chemical_name_systematic
;
1-Benzoylnaphthalene-2,7-diyl dibenzoate
;
_chemical_name_common     ?
_chemical_formula_moiety     'C31 H20 O5'
_chemical_formula_sum     'C31 H20 O5'
_chemical_formula_iupac     'C31 H20 O5'
_chemical_formula_weight     472.47
_chemical_melting_point     ?
_symmetry_cell_setting     monoclinic
_symmetry_space_group_name_H-M     'P 21/n'
_symmetry_space_group_name_Hall     '-P 2yn'
loop_
    _symmetry_equiv_pos_as_xyz
    '+X,+Y,+Z'
    '1/2-X,1/2+Y,1/2-Z'
    '-X,-Y,-Z'
    '1/2+X,1/2-Y,1/2+Z'
_cell_length_a     16.1318(3)
_cell_length_b     7.18561(13)
_cell_length_c     20.7333(4)
_cell_angle_alpha     90.00
_cell_angle_beta     99.1800(10)
_cell_angle_gamma     90.00
_cell_volume     2372.56(7)
_cell_formula_units_Z     4
_cell_measurement_reflns_used     33959
_cell_measurement_theta_min     3.23
_cell_measurement_theta_max     68.20
_cell_measurement_temperature     193(2)
_exptl_crystal_description     block
_exptl_crystal_colour     colorless
_exptl_crystal_size_max     0.40
_exptl_crystal_size_mid     0.40
_exptl_crystal_size_min     0.30
_exptl_crystal_density_diffrn     1.323
_exptl_crystal_density_method     'not measured'
_exptl_crystal_F_000     984
_exptl_absorpt_coefficient_mu     0.728
_exptl_absorpt_correction_type     numerical
_exptl_absorpt_process_details     '(NUMABS; Higashi, 1999)'
_exptl_absorpt_correction_T_min     0.7594
_exptl_absorpt_correction_T_max     0.8111
_diffrn_ambient_temperature     193(2)
_diffrn_radiation_type     CuK\a
_diffrn_radiation_wavelength     1.54187
_diffrn_radiation_source     'fine-focus sealed tube'
_diffrn_radiation_monochromator     graphite
_diffrn_measurement_device_type     'Rigaku R-AXIS RAPID'
_diffrn_measurement_method     \w
_diffrn_detector_area_resol_mean     10.000
_diffrn_reflns_number     40057
_diffrn_reflns_av_R_equivalents     0.0269
_diffrn_reflns_av_sigmaI/netI     0.0142
_diffrn_reflns_theta_min     3.23
_diffrn_reflns_theta_max     68.20
_diffrn_reflns_theta_full     68.20
_diffrn_measured_fraction_theta_max     0.986
_diffrn_measured_fraction_theta_full     0.986
_diffrn_reflns_limit_h_min     -19
_diffrn_reflns_limit_h_max     19
_diffrn_reflns_limit_k_min     -8
_diffrn_reflns_limit_k_max     8
_diffrn_reflns_limit_l_min     -24
_diffrn_reflns_limit_l_max     24
_refine_special_details
;
Refinement of <i>F</i>^2^ against ALL reflections. The weighted <i>R</i>-factor
<i>wR</i> and goodness of fit <i>S</i> are based on <i>F</i>^2^, conventional
<i>R</i>-factors <i>R</i> are based on <i>F</i>, with <i>F</i> set to zero for
negative <i>F</i>^2^. The threshold expression of <i>F</i>^2^ >
\s(<i>F</i>^2^) is used only for calculating <i>R</i>-factors(gt) <i>etc</i>.
and is not relevant to the choice of reflections for refinement.
<i>R</i>-factors based on <i>F</i>^2^ are statistically about twice as large
as those based on <i>F</i>, and <i>R</i>- factors based on ALL data will be
even larger.
;
_reflns_number_total     4282
_reflns_number_gt     3753
_reflns_threshold_expression     I>2sigma(I)
_refine_ls_structure_factor_coef     Fsqd
_refine_ls_matrix_type     full
_refine_ls_R_factor_all     0.0416
_refine_ls_R_factor_gt     0.0372
_refine_ls_wR_factor_gt     0.0992
_refine_ls_wR_factor_ref     0.1025
_refine_ls_goodness_of_fit_ref     1.067
_refine_ls_restrained_S_all     1.067
_refine_ls_number_reflns     4282
_refine_ls_number_parameters     326
_refine_ls_number_restraints     0
_refine_ls_hydrogen_treatment     constr
_refine_ls_weighting_scheme     calc
_refine_ls_weighting_details
         'calc w=1/[\s^2^(Fo^2^)+(0.0548P)^2^+0.4366P] where P=(Fo^2^+2Fc^2^)/3'
_atom_sites_solution_hydrogens     geom
_atom_sites_solution_primary     direct
_atom_sites_solution_secondary     difmap
_refine_ls_shift/su_max     0.000
_refine_ls_shift/su_mean     0.000
_refine_diff_density_max     0.175
_refine_diff_density_min     -0.155
_refine_ls_extinction_method     'SHELXL97 (Sheldrick, 2008)'
_refine_ls_extinction_coef     0.0025(2)
_refine_ls_extinction_expression
                                  'Fc^*^=kFc[1+0.001xFc^2^\l^3^/sin(2\q)]^-1/4^'
loop_
    _atom_type_symbol
    _atom_type_description
    _atom_type_scat_dispersion_real
    _atom_type_scat_dispersion_imag
    _atom_type_scat_source
    'C' 'C' 0.0181 0.0091
                         'International Tables Vol C Tables 4.2.6.8 and 6.1.1.4'
    'H' 'H' 0.0000 0.0000
                         'International Tables Vol C Tables 4.2.6.8 and 6.1.1.4'
    'O' 'O' 0.0492 0.0322
                         'International Tables Vol C Tables 4.2.6.8 and 6.1.1.4'
_computing_data_collection     'PROCESS-AUTO (Rigaku, 1998)'
_computing_cell_refinement     'PROCESS-AUTO (Rigaku, 1998)'
_computing_data_reduction     'CrystalStructure (Rigaku, 2010)'
_computing_structure_solution     'SIR2004 (Burla <i>et al.</i>, 2005)'
_computing_structure_refinement     'SHELXL97 (Sheldrick, 2008)'
_computing_molecular_graphics     'ORTEPIII (Burnett & Johnson, 1996)'
_computing_publication_material     'SHELXL97 (Sheldrick, 2008)'
loop_
    _atom_site_type_symbol
    _atom_site_label
    _atom_site_fract_x
    _atom_site_fract_y
    _atom_site_fract_z
    _atom_site_U_iso_or_equiv
    _atom_site_adp_type
    _atom_site_calc_flag
    _atom_site_refinement_flags
    _atom_site_occupancy
    _atom_site_symmetry_multiplicity
    _atom_site_disorder_assembly
    _atom_site_disorder_group
    O O1 0.26313(6) 0.21093(12) 0.46194(4) 0.0438(2) Uani d . 1 1 . .
    O O2 0.20361(5) 0.66287(13) 0.43467(4) 0.0425(2) Uani d . 1 1 . .
    O O3 0.21367(7) 0.6819(2) 0.54365(5) 0.0750(4) Uani d . 1 1 . .
    O O4 0.56034(6) 0.12325(13) 0.37018(4) 0.0434(2) Uani d . 1 1 . .
    O O5 0.52644(9) 0.19992(17) 0.26435(5) 0.0712(4) Uani d . 1 1 . .
    C C1 0.32080(7) 0.47803(17) 0.42157(6) 0.0336(3) Uani d . 1 1 . .
    C C2 0.29093(8) 0.64552(18) 0.43808(6) 0.0378(3) Uani d . 1 1 . .
    C C3 0.34234(9) 0.80265(18) 0.45251(6) 0.0424(3) Uani d . 1 1 . .
    H H3 0.3195 0.9172 0.4644 0.051 Uiso calc R 1 1 . .
    C C4 0.42574(9) 0.78701(17) 0.44913(6) 0.0405(3) Uani d . 1 1 . .
    H H4 0.4613 0.8917 0.4596 0.049 Uiso calc R 1 1 . .
    C C5 0.54650(8) 0.60238(19) 0.42507(6) 0.0409(3) Uani d . 1 1 . .
    H H5 0.5828 0.7056 0.4362 0.049 Uiso calc R 1 1 . .
    C C6 0.57842(8) 0.4414(2) 0.40428(6) 0.0426(3) Uani d . 1 1 . .
    H H6 0.6362 0.4326 0.4005 0.051 Uiso calc R 1 1 . .
    C C7 0.52458(8) 0.28923(18) 0.38861(6) 0.0376(3) Uani d . 1 1 . .
    C C8 0.44177(8) 0.29459(17) 0.39456(6) 0.0350(3) Uani d . 1 1 . .
    H H8 0.4074 0.1878 0.3845 0.042 Uiso calc R 1 1 . .
    C C9 0.46055(8) 0.61883(17) 0.43044(6) 0.0354(3) Uani d . 1 1 . .
    C C10 0.40728(7) 0.46095(16) 0.41582(5) 0.0327(3) Uani d . 1 1 . .
    C C11 0.26389(7) 0.31006(17) 0.41439(6) 0.0341(3) Uani d . 1 1 . .
    C C12 0.21077(8) 0.27099(18) 0.35081(6) 0.0386(3) Uani d . 1 1 . .
    C C13 0.16406(9) 0.1071(2) 0.34343(7) 0.0495(3) Uani d . 1 1 . .
    H H13 0.1692 0.0191 0.3780 0.059 Uiso calc R 1 1 . .
    C C14 0.11042(10) 0.0725(3) 0.28590(8) 0.0637(5) Uani d . 1 1 . .
    H H14 0.0785 -0.0391 0.2809 0.076 Uiso calc R 1 1 . .
    C C15 0.10333(11) 0.1994(3) 0.23606(8) 0.0713(5) Uani d . 1 1 . .
    H H15 0.0652 0.1768 0.1970 0.086 Uiso calc R 1 1 . .
    C C16 0.15089(12) 0.3593(3) 0.24206(8) 0.0729(5) Uani d . 1 1 . .
    H H16 0.1466 0.4446 0.2067 0.088 Uiso calc R 1 1 . .
    C C17 0.20496(10) 0.3964(2) 0.29958(7) 0.0544(4) Uani d . 1 1 . .
    H H17 0.2377 0.5068 0.3038 0.065 Uiso calc R 1 1 . .
    C C18 0.17106(9) 0.68610(19) 0.49101(7) 0.0450(3) Uani d . 1 1 . .
    C C19 0.07915(8) 0.71619(18) 0.47694(7) 0.0413(3) Uani d . 1 1 . .
    C C20 0.03506(8) 0.72662(19) 0.41374(7) 0.0433(3) Uani d . 1 1 . .
    H H20 0.0637 0.7108 0.3775 0.052 Uiso calc R 1 1 . .
    C C21 -0.05051(9) 0.7600(2) 0.40370(8) 0.0506(4) Uani d . 1 1 . .
    H H21 -0.0807 0.7679 0.3605 0.061 Uiso calc R 1 1 . .
    C C22 -0.09207(9) 0.7819(2) 0.45659(8) 0.0556(4) Uani d . 1 1 . .
    H H22 -0.1507 0.8059 0.4497 0.067 Uiso calc R 1 1 . .
    C C23 -0.04879(10) 0.7690(2) 0.51924(8) 0.0560(4) Uani d . 1 1 . .
    H H23 -0.0778 0.7826 0.5554 0.067 Uiso calc R 1 1 . .
    C C24 0.03664(10) 0.7363(2) 0.52965(7) 0.0505(4) Uani d . 1 1 . .
    H H24 0.0664 0.7276 0.5730 0.061 Uiso calc R 1 1 . .
    C C25 0.56198(8) 0.0984(2) 0.30540(6) 0.0439(3) Uani d . 1 1 . .
    C C26 0.61134(8) -0.06865(19) 0.29340(6) 0.0415(3) Uani d . 1 1 . .
    C C27 0.59531(11) -0.1511(2) 0.23219(8) 0.0579(4) Uani d . 1 1 . .
    H H27 0.5543 -0.0993 0.1991 0.069 Uiso calc R 1 1 . .
    C C28 0.63909(12) -0.3084(2) 0.21950(9) 0.0670(5) Uani d . 1 1 . .
    H H28 0.6277 -0.3655 0.1777 0.080 Uiso calc R 1 1 . .
    C C29 0.69917(10) -0.3831(2) 0.26699(8) 0.0577(4) Uani d . 1 1 . .
    H H29 0.7287 -0.4921 0.2581 0.069 Uiso calc R 1 1 . .
    C C30 0.71647(9) -0.2999(2) 0.32736(8) 0.0500(4) Uani d . 1 1 . .
    H H30 0.7587 -0.3505 0.3598 0.060 Uiso calc R 1 1 . .
    C C31 0.67265(8) -0.1426(2) 0.34107(7) 0.0440(3) Uani d . 1 1 . .
    H H31 0.6845 -0.0857 0.3829 0.053 Uiso calc R 1 1 . .
loop_
    _atom_site_aniso_label
    _atom_site_aniso_U_11
    _atom_site_aniso_U_22
    _atom_site_aniso_U_33
    _atom_site_aniso_U_12
    _atom_site_aniso_U_13
    _atom_site_aniso_U_23
    O1 0.0459(5) 0.0411(5) 0.0436(5) 0.0008(4) 0.0050(4) 0.0052(4)
    O2 0.0361(5) 0.0463(5) 0.0443(5) 0.0103(4) 0.0037(4) -0.0065(4)
    O3 0.0498(6) 0.1293(12) 0.0434(6) 0.0096(7) 0.0000(5) 0.0035(6)
    O4 0.0428(5) 0.0494(5) 0.0397(5) 0.0133(4) 0.0120(4) 0.0041(4)
    O5 0.1021(9) 0.0679(7) 0.0420(6) 0.0397(7) 0.0066(6) 0.0050(5)
    C1 0.0337(6) 0.0344(6) 0.0314(6) 0.0018(5) 0.0014(5) -0.0007(5)
    C2 0.0354(6) 0.0390(7) 0.0376(6) 0.0052(5) 0.0020(5) -0.0014(5)
    C3 0.0509(8) 0.0329(6) 0.0413(7) 0.0048(5) 0.0015(6) -0.0033(5)
    C4 0.0486(8) 0.0346(7) 0.0359(6) -0.0053(5) -0.0009(5) -0.0003(5)
    C5 0.0384(7) 0.0480(7) 0.0351(6) -0.0088(6) 0.0022(5) 0.0047(5)
    C6 0.0334(6) 0.0551(8) 0.0398(7) -0.0001(6) 0.0074(5) 0.0081(6)
    C7 0.0379(7) 0.0433(7) 0.0320(6) 0.0068(5) 0.0063(5) 0.0042(5)
    C8 0.0348(6) 0.0366(6) 0.0330(6) 0.0007(5) 0.0037(5) 0.0006(5)
    C9 0.0387(7) 0.0372(6) 0.0291(6) -0.0037(5) 0.0013(5) 0.0027(5)
    C10 0.0338(6) 0.0356(6) 0.0276(6) 0.0004(5) 0.0016(5) 0.0016(5)
    C11 0.0299(6) 0.0349(6) 0.0379(6) 0.0056(5) 0.0067(5) -0.0023(5)
    C12 0.0328(6) 0.0457(7) 0.0380(7) -0.0004(5) 0.0074(5) -0.0069(5)
    C13 0.0448(8) 0.0523(8) 0.0518(8) -0.0068(6) 0.0090(6) -0.0134(7)
    C14 0.0525(9) 0.0782(11) 0.0598(10) -0.0155(8) 0.0068(7) -0.0281(9)
    C15 0.0553(10) 0.1101(15) 0.0453(9) -0.0065(10) -0.0017(7) -0.0271(10)
    C16 0.0739(12) 0.1018(15) 0.0393(8) -0.0034(11) -0.0025(8) 0.0056(9)
    C17 0.0519(8) 0.0668(10) 0.0429(8) -0.0090(7) 0.0031(6) 0.0021(7)
    C18 0.0459(8) 0.0463(7) 0.0427(7) 0.0049(6) 0.0062(6) -0.0003(6)
    C19 0.0418(7) 0.0378(7) 0.0448(7) 0.0010(5) 0.0080(6) -0.0022(5)
    C20 0.0412(7) 0.0434(7) 0.0459(7) 0.0023(6) 0.0086(6) -0.0019(6)
    C21 0.0415(7) 0.0532(8) 0.0559(9) 0.0024(6) 0.0045(6) -0.0015(7)
    C22 0.0404(8) 0.0544(9) 0.0736(10) 0.0009(6) 0.0138(7) -0.0081(8)
    C23 0.0528(9) 0.0593(9) 0.0610(9) -0.0033(7) 0.0246(7) -0.0117(7)
    C24 0.0519(8) 0.0538(8) 0.0470(8) -0.0025(7) 0.0118(7) -0.0054(6)
    C25 0.0435(7) 0.0481(7) 0.0406(7) 0.0051(6) 0.0085(6) 0.0029(6)
    C26 0.0393(7) 0.0436(7) 0.0440(7) 0.0022(6) 0.0141(6) 0.0034(6)
    C27 0.0674(10) 0.0573(9) 0.0478(8) 0.0123(8) 0.0061(7) -0.0009(7)
    C28 0.0854(13) 0.0589(10) 0.0574(10) 0.0143(9) 0.0130(9) -0.0116(8)
    C29 0.0600(9) 0.0462(8) 0.0724(11) 0.0096(7) 0.0273(8) -0.0001(7)
    C30 0.0385(7) 0.0516(8) 0.0625(9) 0.0070(6) 0.0156(7) 0.0083(7)
    C31 0.0370(7) 0.0489(8) 0.0480(8) 0.0009(6) 0.0130(6) 0.0029(6)
_geom_special_details
;
All e.s.d.'s (except the e.s.d. in the dihedral angle between two l.s. planes)
are estimated using the full covariance matrix. The cell e.s.d.'s are taken
into account individually in the estimation of e.s.d.'s in distances, angles
and torsion angles; correlations between e.s.d.'s in cell parameters are only
used when they are defined by crystal symmetry. An approximate (isotropic)
treatment of cell e.s.d.'s is used for estimating e.s.d.'s involving l.s.
planes.
;
loop_
    _geom_bond_atom_site_label_1
    _geom_bond_atom_site_label_2
    _geom_bond_site_symmetry_2
    _geom_bond_distance
    _geom_bond_publ_flag
    O1 C11 . 1.2180(15) ?
    O2 C18 . 1.3653(17) ?
    O2 C2 . 1.4047(15) ?
    O3 C18 . 1.1938(17) ?
    O4 C25 . 1.3594(16) ?
    O4 C7 . 1.4041(15) ?
    O5 C25 . 1.1957(16) ?
    C1 C2 . 1.3602(17) ?
    C1 C10 . 1.4243(17) ?
    C1 C11 . 1.5093(17) ?
    C2 C3 . 1.4046(18) ?
    C3 C4 . 1.363(2) ?
    C3 H3 . 0.9500 ?
    C4 C9 . 1.4126(18) ?
    C4 H4 . 0.9500 ?
    C5 C6 . 1.363(2) ?
    C5 C9 . 1.4136(18) ?
    C5 H5 . 0.9500 ?
    C6 C7 . 1.4021(19) ?
    C6 H6 . 0.9500 ?
    C7 C8 . 1.3616(18) ?
    C8 C10 . 1.4182(17) ?
    C8 H8 . 0.9500 ?
    C9 C10 . 1.4262(17) ?
    C11 C12 . 1.4800(17) ?
    C12 C17 . 1.384(2) ?
    C12 C13 . 1.3934(19) ?
    C13 C14 . 1.380(2) ?
    C13 H13 . 0.9500 ?
    C14 C15 . 1.369(3) ?
    C14 H14 . 0.9500 ?
    C15 C16 . 1.377(3) ?
    C15 H15 . 0.9500 ?
    C16 C17 . 1.386(2) ?
    C16 H16 . 0.9500 ?
    C17 H17 . 0.9500 ?
    C18 C19 . 1.4805(19) ?
    C19 C24 . 1.387(2) ?
    C19 C20 . 1.3897(19) ?
    C20 C21 . 1.3837(19) ?
    C20 H20 . 0.9500 ?
    C21 C22 . 1.382(2) ?
    C21 H21 . 0.9500 ?
    C22 C23 . 1.376(2) ?
    C22 H22 . 0.9500 ?
    C23 C24 . 1.381(2) ?
    C23 H23 . 0.9500 ?
    C24 H24 . 0.9500 ?
    C25 C26 . 1.4832(19) ?
    C26 C27 . 1.387(2) ?
    C26 C31 . 1.3876(18) ?
    C27 C28 . 1.381(2) ?
    C27 H27 . 0.9500 ?
    C28 C29 . 1.375(2) ?
    C28 H28 . 0.9500 ?
    C29 C30 . 1.375(2) ?
    C29 H29 . 0.9500 ?
    C30 C31 . 1.386(2) ?
    C30 H30 . 0.9500 ?
    C31 H31 . 0.9500 ?
loop_
    _geom_angle_atom_site_label_1
    _geom_angle_atom_site_label_2
    _geom_angle_atom_site_label_3
    _geom_angle_site_symmetry_1
    _geom_angle_site_symmetry_3
    _geom_angle
    _geom_angle_publ_flag
    C18 O2 C2 . . 119.17(10) ?
    C25 O4 C7 . . 117.01(10) ?
    C2 C1 C10 . . 119.22(11) ?
    C2 C1 C11 . . 119.88(11) ?
    C10 C1 C11 . . 120.75(10) ?
    C1 C2 C3 . . 122.96(12) ?
    C1 C2 O2 . . 117.29(11) ?
    C3 C2 O2 . . 119.51(11) ?
    C4 C3 C2 . . 118.48(12) ?
    C4 C3 H3 . . 120.8 ?
    C2 C3 H3 . . 120.8 ?
    C3 C4 C9 . . 121.57(12) ?
    C3 C4 H4 . . 119.2 ?
    C9 C4 H4 . . 119.2 ?
    C6 C5 C9 . . 121.36(12) ?
    C6 C5 H5 . . 119.3 ?
    C9 C5 H5 . . 119.3 ?
    C5 C6 C7 . . 118.93(12) ?
    C5 C6 H6 . . 120.5 ?
    C7 C6 H6 . . 120.5 ?
    C8 C7 C6 . . 122.50(12) ?
    C8 C7 O4 . . 120.02(11) ?
    C6 C7 O4 . . 117.35(11) ?
    C7 C8 C10 . . 119.43(11) ?
    C7 C8 H8 . . 120.3 ?
    C10 C8 H8 . . 120.3 ?
    C4 C9 C5 . . 122.07(11) ?
    C4 C9 C10 . . 119.10(11) ?
    C5 C9 C10 . . 118.82(11) ?
    C8 C10 C1 . . 122.46(11) ?
    C8 C10 C9 . . 118.92(11) ?
    C1 C10 C9 . . 118.60(11) ?
    O1 C11 C12 . . 122.06(11) ?
    O1 C11 C1 . . 118.18(11) ?
    C12 C11 C1 . . 119.75(11) ?
    C17 C12 C13 . . 119.77(13) ?
    C17 C12 C11 . . 121.24(12) ?
    C13 C12 C11 . . 118.96(12) ?
    C14 C13 C12 . . 120.03(15) ?
    C14 C13 H13 . . 120.0 ?
    C12 C13 H13 . . 120.0 ?
    C15 C14 C13 . . 119.88(16) ?
    C15 C14 H14 . . 120.1 ?
    C13 C14 H14 . . 120.1 ?
    C14 C15 C16 . . 120.63(15) ?
    C14 C15 H15 . . 119.7 ?
    C16 C15 H15 . . 119.7 ?
    C15 C16 C17 . . 120.21(17) ?
    C15 C16 H16 . . 119.9 ?
    C17 C16 H16 . . 119.9 ?
    C12 C17 C16 . . 119.43(15) ?
    C12 C17 H17 . . 120.3 ?
    C16 C17 H17 . . 120.3 ?
    O3 C18 O2 . . 122.35(13) ?
    O3 C18 C19 . . 126.61(14) ?
    O2 C18 C19 . . 111.04(11) ?
    C24 C19 C20 . . 119.62(13) ?
    C24 C19 C18 . . 117.73(13) ?
    C20 C19 C18 . . 122.65(13) ?
    C21 C20 C19 . . 119.96(13) ?
    C21 C20 H20 . . 120.0 ?
    C19 C20 H20 . . 120.0 ?
    C22 C21 C20 . . 119.92(14) ?
    C22 C21 H21 . . 120.0 ?
    C20 C21 H21 . . 120.0 ?
    C23 C22 C21 . . 120.25(14) ?
    C23 C22 H22 . . 119.9 ?
    C21 C22 H22 . . 119.9 ?
    C22 C23 C24 . . 120.17(15) ?
    C22 C23 H23 . . 119.9 ?
    C24 C23 H23 . . 119.9 ?
    C23 C24 C19 . . 120.08(14) ?
    C23 C24 H24 . . 120.0 ?
    C19 C24 H24 . . 120.0 ?
    O5 C25 O4 . . 122.70(13) ?
    O5 C25 C26 . . 125.71(13) ?
    O4 C25 C26 . . 111.58(11) ?
    C27 C26 C31 . . 119.74(13) ?
    C27 C26 C25 . . 118.19(12) ?
    C31 C26 C25 . . 122.08(12) ?
    C28 C27 C26 . . 119.85(15) ?
    C28 C27 H27 . . 120.1 ?
    C26 C27 H27 . . 120.1 ?
    C29 C28 C27 . . 120.41(16) ?
    C29 C28 H28 . . 119.8 ?
    C27 C28 H28 . . 119.8 ?
    C30 C29 C28 . . 119.99(14) ?
    C30 C29 H29 . . 120.0 ?
    C28 C29 H29 . . 120.0 ?
    C29 C30 C31 . . 120.33(14) ?
    C29 C30 H30 . . 119.8 ?
    C31 C30 H30 . . 119.8 ?
    C30 C31 C26 . . 119.66(14) ?
    C30 C31 H31 . . 120.2 ?
    C26 C31 H31 . . 120.2 ?
loop_
    _geom_torsion_atom_site_label_1
    _geom_torsion_atom_site_label_2
    _geom_torsion_atom_site_label_3
    _geom_torsion_atom_site_label_4
    _geom_torsion_site_symmetry_1
    _geom_torsion_site_symmetry_2
    _geom_torsion_site_symmetry_3
    _geom_torsion_site_symmetry_4
    _geom_torsion
    _geom_torsion_publ_flag
    C10 C1 C2 C3 . . . . -2.69(19) ?
    C11 C1 C2 C3 . . . . 172.90(11) ?
    C10 C1 C2 O2 . . . . 171.67(10) ?
    C11 C1 C2 O2 . . . . -12.74(17) ?
    C18 O2 C2 C1 . . . . 112.74(13) ?
    C18 O2 C2 C3 . . . . -72.69(16) ?
    C1 C2 C3 C4 . . . . 0.7(2) ?
    O2 C2 C3 C4 . . . . -173.51(11) ?
    C2 C3 C4 C9 . . . . 1.19(19) ?
    C9 C5 C6 C7 . . . . -0.61(19) ?
    C5 C6 C7 C8 . . . . -1.32(19) ?
    C5 C6 C7 O4 . . . . -177.23(11) ?
    C25 O4 C7 C8 . . . . 92.97(14) ?
    C25 O4 C7 C6 . . . . -91.01(14) ?
    C6 C7 C8 C10 . . . . 1.59(18) ?
    O4 C7 C8 C10 . . . . 177.40(10) ?
    C3 C4 C9 C5 . . . . 178.27(12) ?
    C3 C4 C9 C10 . . . . -1.06(18) ?
    C6 C5 C9 C4 . . . . -177.17(12) ?
    C6 C5 C9 C10 . . . . 2.16(18) ?
    C7 C8 C10 C1 . . . . 178.38(11) ?
    C7 C8 C10 C9 . . . . 0.03(17) ?
    C2 C1 C10 C8 . . . . -175.64(11) ?
    C11 C1 C10 C8 . . . . 8.81(17) ?
    C2 C1 C10 C9 . . . . 2.72(17) ?
    C11 C1 C10 C9 . . . . -172.83(10) ?
    C4 C9 C10 C8 . . . . 177.51(10) ?
    C5 C9 C10 C8 . . . . -1.84(16) ?
    C4 C9 C10 C1 . . . . -0.91(16) ?
    C5 C9 C10 C1 . . . . 179.74(10) ?
    C2 C1 C11 O1 . . . . -92.16(14) ?
    C10 C1 C11 O1 . . . . 83.36(14) ?
    C2 C1 C11 C12 . . . . 87.46(14) ?
    C10 C1 C11 C12 . . . . -97.02(13) ?
    O1 C11 C12 C17 . . . . 172.31(13) ?
    C1 C11 C12 C17 . . . . -7.30(18) ?
    O1 C11 C12 C13 . . . . -5.81(18) ?
    C1 C11 C12 C13 . . . . 174.58(12) ?
    C17 C12 C13 C14 . . . . -1.8(2) ?
    C11 C12 C13 C14 . . . . 176.31(13) ?
    C12 C13 C14 C15 . . . . 0.1(2) ?
    C13 C14 C15 C16 . . . . 1.7(3) ?
    C14 C15 C16 C17 . . . . -1.8(3) ?
    C13 C12 C17 C16 . . . . 1.7(2) ?
    C11 C12 C17 C16 . . . . -176.40(14) ?
    C15 C16 C17 C12 . . . . 0.1(3) ?
    C2 O2 C18 O3 . . . . -4.3(2) ?
    C2 O2 C18 C19 . . . . 175.60(11) ?
    O3 C18 C19 C24 . . . . -2.1(2) ?
    O2 C18 C19 C24 . . . . 178.03(12) ?
    O3 C18 C19 C20 . . . . 177.25(16) ?
    O2 C18 C19 C20 . . . . -2.63(18) ?
    C24 C19 C20 C21 . . . . 1.1(2) ?
    C18 C19 C20 C21 . . . . -178.25(13) ?
    C19 C20 C21 C22 . . . . -0.4(2) ?
    C20 C21 C22 C23 . . . . -0.5(2) ?
    C21 C22 C23 C24 . . . . 0.8(2) ?
    C22 C23 C24 C19 . . . . 0.0(2) ?
    C20 C19 C24 C23 . . . . -0.9(2) ?
    C18 C19 C24 C23 . . . . 178.49(14) ?
    C7 O4 C25 O5 . . . . -8.6(2) ?
    C7 O4 C25 C26 . . . . 172.23(11) ?
    O5 C25 C26 C27 . . . . -21.8(2) ?
    O4 C25 C26 C27 . . . . 157.33(13) ?
    O5 C25 C26 C31 . . . . 157.80(16) ?
    O4 C25 C26 C31 . . . . -23.11(18) ?
    C31 C26 C27 C28 . . . . 1.4(2) ?
    C25 C26 C27 C28 . . . . -179.01(15) ?
    C26 C27 C28 C29 . . . . -0.6(3) ?
    C27 C28 C29 C30 . . . . -0.6(3) ?
    C28 C29 C30 C31 . . . . 1.1(2) ?
    C29 C30 C31 C26 . . . . -0.3(2) ?
    C27 C26 C31 C30 . . . . -0.9(2) ?
    C25 C26 C31 C30 . . . . 179.50(12) ?
loop_
    _geom_hbond_atom_site_label_D
    _geom_hbond_atom_site_label_H
    _geom_hbond_atom_site_label_A
    _geom_hbond_site_symmetry_A
    _geom_hbond_distance_DH
    _geom_hbond_distance_HA
    _geom_hbond_distance_DA
    _geom_hbond_angle_DHA
    C3 H3 O1 1_565 0.95 2.30 3.2183(16) 164
    C14 H14 O5 2_545 0.95 2.60 3.520(2) 164
    C29 H29 Cg1 2_655 0.95 2.72 3.6396(18) 162
    C15 H15 Cg2 2_545 0.95 2.78 3.6397(19) 150
data_global
_journal_date_recd_electronic     2012-12-18
_journal_date_accepted     2012-12-29
_journal_name_full     'Acta Crystallographica, Section E'
_journal_year     2013
_journal_volume     69
_journal_issue      2
_journal_page_first     o210
_journal_page_last     o210
_journal_paper_category     QO
_journal_paper_doi     10.1107/S1600536812052026
_journal_coeditor_code     RZ5035
_publ_contact_author_name     'Akiko Okamoto'
_publ_contact_author_address
;
Department of Organic and Polymer Materials Chemistry
Tokyo University of Agriculture & Technology 2-24-16 Naka-machi
Koganei, Tokyo 184-8588, Japan
;
_publ_contact_author_email     'aokamoto@cc.tuat.ac.jp'
_publ_contact_author_fax     '+81-42-388-7291'
_publ_contact_author_phone     '+81-42-388-7601'
_publ_section_title
;
1-Benzoylnaphthalene-2,7-diyl dibenzoate
;
loop_
    _publ_author_name
    _publ_author_footnote
    _publ_author_address
    'Sakamoto, Rei' .
;
Department of Organic and Polymer Materials Chemistry
Tokyo University of Agriculture & Technology 2-24-16 Naka-machi
Koganei, Tokyo 184-8588, Japan
;
    'Sasagawa, Kosuke' .
;
Department of Organic and Polymer Materials Chemistry
Tokyo University of Agriculture & Technology 2-24-16 Naka-machi
Koganei, Tokyo 184-8588, Japan
;
    'Hijikata, Daichi' .
;
Department of Organic and Polymer Materials Chemistry
Tokyo University of Agriculture & Technology 2-24-16 Naka-machi
Koganei, Tokyo 184-8588, Japan
;
    'Okamoto, Akiko' .
;
Department of Organic and Polymer Materials Chemistry
Tokyo University of Agriculture & Technology 2-24-16 Naka-machi
Koganei, Tokyo 184-8588, Japan
;
    'Yonezawa, Noriyuki' .
;
Department of Organic and Polymer Materials Chemistry
Tokyo University of Agriculture & Technology 2-24-16 Naka-machi
Koganei, Tokyo 184-8588, Japan
;
