# Supplementary material for: 1-Benzoyl­naphthalene-2,7-diyl dibenzoate
Source: Acta Crystallogr Sect E Struct Rep Online. 2013 Jan 9;69(Pt 2):o210. doi: 10.1107/S1600536812052026 (PMC3569746; doi:10.1107/S1600536812052026)
Supplement: Supplementary file 2 [file e-69-0o210-Isup2.hkl]

#
# h,k,l, Fc-squared, Fo-squared, sigma(Fo-squared) and status flag
#
data_I
_shelx_title ' YoneLab_20121003_1_'
_shelx_refln_list_code          4
_shelx_F_calc_maximum      230.58
_exptl_crystal_F_000       984.00
_reflns_d_resolution_high  0.8303
 
loop_
 _symmetry_equiv_pos_as_xyz
 'x, y, z'
 '-x+1/2, y+1/2, -z+1/2'
 '-x, -y, -z'
 'x-1/2, -y-1/2, z-1/2'
 
_cell_length_a    16.1318
_cell_length_b     7.1856
_cell_length_c    20.7333
_cell_angle_alpha  90.000
_cell_angle_beta   99.180
_cell_angle_gamma  90.000
 
_shelx_F_squared_multiplier     1.000
 
loop_
 _refln_index_h
 _refln_index_k
 _refln_index_l
 _refln_F_squared_calc
 _refln_F_squared_meas
 _refln_F_squared_sigma
 _refln_observed_status
   2   0   0      802.24      706.60      4.44 o
   4   0   0      245.50      268.52      3.44 o
   6   0   0     5740.07     5615.75     45.87 o
   8   0   0    10994.25    11784.19    140.58 o
  10   0   0       51.00       47.24      1.80 o
  12   0   0      434.78      393.61      8.25 o
  14   0   0        5.91        4.80      1.91 o
  16   0   0      361.65      326.08      7.69 o
  18   0   0       67.15       84.22      6.38 o
   1   1   0      372.22      318.74      1.94 o
   2   1   0      464.34      410.13      2.75 o
   3   1   0        8.27       12.03      1.05 o
   4   1   0     8466.67     7905.64     52.86 o
   5   1   0      443.08      399.07      2.70 o
   6   1   0      319.88      291.89      2.03 o
   7   1   0        5.57        2.39      0.45 o
   8   1   0     1580.45     1639.42      9.21 o
   9   1   0        4.57        2.13      0.56 o
  10   1   0      271.79      257.68      2.37 o
  11   1   0       45.22       36.33      1.56 o
  12   1   0        8.28        7.52      1.32 o
  13   1   0       15.61       11.92      1.62 o
  14   1   0       14.92       12.81      1.64 o
  15   1   0      119.04      109.02      3.62 o
  16   1   0       92.69       93.29      3.46 o
  17   1   0       13.63       14.93      1.95 o
  18   1   0       62.67       72.15      2.99 o
  19   1   0       20.04       14.65      2.55 o
   0   2   0    53166.15    58778.28    885.77 o
   1   2   0     1074.61     1101.66      7.40 o
   2   2   0      694.63      686.83      4.14 o
   3   2   0        0.32        1.62      0.39 o
   4   2   0     5598.97     5467.95     31.93 o
   5   2   0      531.92      503.61      3.00 o
   6   2   0      915.09      958.72      6.61 o
   7   2   0      291.85      259.33      1.80 o
   8   2   0      301.51      315.84      2.49 o
   9   2   0      245.19      237.82      2.13 o
  10   2   0      534.56      528.84      5.56 o
  11   2   0      612.60      576.51      7.59 o
  12   2   0      226.22      200.85      4.60 o
  13   2   0      628.51      594.74      8.37 o
  14   2   0       74.85       76.54      3.33 o
  15   2   0        4.10        2.05      1.54 o
  16   2   0      239.63      242.26      4.98 o
  17   2   0       69.47       81.11      3.42 o
  18   2   0        0.10        0.44      0.90 o
   1   3   0     2073.67     2117.49     12.97 o
   2   3   0       39.78       34.60      0.72 o
   3   3   0     1450.60     1526.15      8.36 o
   4   3   0       14.53       16.51      0.69 o
   5   3   0      352.26      327.59      2.53 o
   6   3   0      365.28      387.47      3.03 o
   7   3   0      325.69      330.58      2.42 o
   8   3   0        3.02        6.28      0.66 o
   9   3   0      210.38      207.36      2.52 o
  10   3   0       16.10       15.69      1.38 o
  11   3   0      570.63      555.55      7.64 o
  12   3   0      672.04      690.37      8.95 o
  13   3   0      133.70      124.28      3.99 o
  14   3   0        9.00        8.57      1.67 o
  15   3   0        1.08        1.22      1.09 o
  16   3   0        0.14        0.35      1.17 o
  17   3   0        0.49        0.67      1.15 o
   0   4   0        0.02        1.72      0.87 o
   1   4   0      364.38      321.92      3.19 o
   2   4   0      692.13      658.59      3.93 o
   3   4   0       46.13       43.24      0.83 o
   4   4   0      156.58      151.89      1.67 o
   5   4   0      462.20      456.32      3.18 o
   6   4   0      470.93      493.81      3.72 o
   7   4   0      276.46      278.86      3.13 o
   8   4   0      130.51      120.12      2.57 o
   9   4   0      360.45      350.90      5.11 o
  10   4   0       52.52       56.95      2.24 o
  11   4   0       86.43       85.86      3.17 o
  12   4   0       67.96       68.96      2.53 o
  13   4   0       48.93       44.13      2.61 o
  14   4   0       34.69       36.23      2.35 o
  15   4   0        8.22        9.68      1.45 o
  16   4   0       18.20       12.68      1.41 o
  17   4   0        5.03        5.31      1.38 o
   1   5   0        4.81        4.14      1.09 o
   2   5   0       54.77       51.06      1.72 o
   3   5   0        6.70       10.49      1.41 o
   4   5   0      123.50      119.77      2.46 o
   5   5   0      306.55      268.93      3.42 o
   6   5   0       33.74       34.38      1.56 o
   7   5   0       10.63       10.08      1.07 o
   8   5   0       65.32       58.68      2.33 o
   9   5   0        9.12        5.62      1.13 o
  10   5   0       15.17       18.15      1.60 o
  11   5   0        0.15        1.09      1.12 o
  12   5   0        1.30        4.32      1.23 o
  13   5   0        6.21        8.46      1.25 o
  14   5   0        9.59        8.75      1.24 o
  15   5   0       27.87       30.61      3.31 o
   0   6   0       41.92       35.10      2.88 o
   1   6   0       20.50       22.59      1.94 o
   2   6   0      898.62      866.66      9.15 o
   3   6   0      124.69      116.41      2.45 o
   4   6   0        1.56        2.94      1.05 o
   5   6   0      278.44      255.43      4.22 o
   6   6   0      168.55      154.57      3.34 o
   7   6   0       23.69       17.33      1.54 o
   8   6   0       43.28       44.91      2.15 o
   9   6   0        5.65        4.05      0.96 o
  10   6   0       93.64       94.10      2.39 o
  11   6   0        4.99        4.72      0.90 o
  12   6   0       74.70       84.25      2.15 o
  13   6   0        1.38        2.31      1.03 o
   1   7   0        0.90        0.41      1.19 o
   2   7   0      293.90      280.59      4.70 o
   3   7   0        6.09        4.45      1.42 o
   4   7   0       10.64       13.78      1.56 o
   5   7   0       65.99       61.26      2.66 o
   6   7   0      116.82      127.89      4.12 o
   7   7   0        2.09        2.01      1.62 o
   8   7   0       57.64       49.33      2.87 o
   9   7   0        2.32        2.88      1.64 o
  10   7   0        9.88        5.43      1.83 o
  11   7   0       10.08       12.24      2.17 o
   0   8   0       14.00       14.05      2.73 o
   1   8   0       16.30       15.51      2.03 o
   2   8   0       30.07       27.73      2.03 o
   3   8   0       36.69       29.89      1.77 o
   4   8   0       29.19       31.70      2.23 o
   5   8   0        0.05        1.80      0.90 o
   6   8   0       22.68       25.48      2.35 o
   7   8   0       26.95       32.38      2.06 o
 -19   0   1      201.16      246.88      7.82 o
 -17   0   1      109.10      109.98      4.33 o
 -15   0   1        7.77       12.87      5.01 o
 -13   0   1      599.09      567.07     14.74 o
 -11   0   1       24.34       22.33      1.59 o
  -9   0   1      440.90      434.76      4.72 o
  -7   0   1      745.03      677.46      5.61 o
  -5   0   1     4904.25     4622.71     39.58 o
  -3   0   1     2809.58     2606.86     20.75 o
  -1   0   1     3749.70     3659.59     22.10 o
   1   0   1       93.78       91.82      0.76 o
   3   0   1     6334.14     5781.33     51.40 o
   5   0   1      712.02      736.33      5.53 o
   7   0   1      182.69      170.20      2.06 o
   9   0   1       33.81       29.27      1.61 o
  11   0   1       24.49       31.69      2.78 o
  13   0   1      148.96      141.92      3.60 o
  15   0   1       76.74       77.20      4.67 o
  17   0   1      397.81      407.02      9.17 o
  19   0   1        6.75        6.67      2.44 o
 -19   1   1      109.87      139.75      4.50 o
 -18   1   1        3.85        3.90      1.54 o
 -17   1   1      208.13      202.77      4.57 o
 -16   1   1      582.81      560.66     10.95 o
 -15   1   1      406.65      368.03      6.57 o
 -14   1   1       10.57       13.30      2.16 o
 -13   1   1        6.81        9.45      1.62 o
 -12   1   1        5.28        7.51      1.28 o
 -11   1   1       93.89       89.88      2.08 o
 -10   1   1       71.91       64.90      1.12 o
  -9   1   1     1630.19     1698.73     10.83 o
  -8   1   1      499.96      566.98      3.56 o
  -7   1   1     2390.24     2498.49     15.08 o
  -6   1   1      721.82      705.95      4.04 o
  -5   1   1      191.07      183.75      1.38 o
  -4   1   1     8229.78     7592.56     49.77 o
  -3   1   1    37422.04    40733.73    398.60 o
  -2   1   1     1797.47     1587.76      9.22 o
  -1   1   1       41.35       58.23      1.06 o
   0   1   1     7132.29     6445.17     38.63 o
   1   1   1      550.21      511.14      3.12 o
   2   1   1     4932.93     4333.34     24.94 o
   3   1   1    10878.01    10396.53     73.50 o
   4   1   1      541.56      494.00      3.23 o
   5   1   1       53.41       50.42      1.01 o
   6   1   1       26.74       27.54      0.92 o
   7   1   1     3767.12     3838.39     22.87 o
   8   1   1      450.68      472.73      2.91 o
   9   1   1      159.13      146.40      1.73 o
  10   1   1      846.35      813.56      5.90 o
  11   1   1      650.38      645.71      6.19 o
  12   1   1      396.43      402.53      6.03 o
  13   1   1       64.06       74.28      3.68 o
  14   1   1        4.70        4.16      1.21 o
  15   1   1      219.96      186.08      4.77 o
  16   1   1       96.86      104.34      3.61 o
  17   1   1        2.94        4.52      1.32 o
  18   1   1       96.36      118.05      3.68 o
 -18   2   1        1.20        1.08      1.04 o
 -17   2   1      110.20      116.27      3.87 o
 -16   2   1        1.55        1.62      1.34 o
 -15   2   1        3.26        9.31      1.99 o
 -14   2   1        0.75        0.62      1.43 o
 -13   2   1       76.59       73.43      2.95 o
 -12   2   1      699.78      672.88      9.43 o
 -11   2   1      307.00      286.12      4.31 o
 -10   2   1      680.83      668.69      7.24 o
  -9   2   1       36.12       48.39      0.99 o
  -8   2   1      187.55      185.51      1.71 o
  -7   2   1      197.61      215.41      1.49 o
  -6   2   1      964.60      952.50      5.69 o
  -5   2   1      395.63      418.29      3.05 o
  -4   2   1     1617.51     1604.90      8.47 o
  -3   2   1       78.65       68.15      0.99 o
  -2   2   1     9552.54     8946.04     59.34 o
  -1   2   1     7426.83     7048.82     47.91 o
   0   2   1     1329.83     1276.73     11.08 o
   1   2   1     6767.12     6461.36     40.96 o
   2   2   1     2173.50     2069.88     10.70 o
   3   2   1       12.99       16.51      0.68 o
   4   2   1      164.59      159.86      1.43 o
   5   2   1       47.93       56.58      1.03 o
   6   2   1     1222.22     1167.28      6.50 o
   7   2   1     2193.88     2444.37     14.40 o
   8   2   1       82.65       83.47      1.27 o
   9   2   1      629.30      665.03      4.62 o
  10   2   1       93.98       86.01      1.82 o
  11   2   1        1.68        1.72      1.24 o
  12   2   1       17.80       16.20      2.36 o
  13   2   1      642.67      620.69      8.75 o
  14   2   1       34.14       37.19      2.64 o
  15   2   1       19.01       16.74      2.09 o
  16   2   1       53.03       55.81      2.71 o
  17   2   1       81.35       81.54      3.13 o
  18   2   1       20.80       22.29      2.95 o
 -18   3   1       23.28       20.06      3.69 o
 -17   3   1        1.06        1.61      1.28 o
 -16   3   1      183.59      178.45      4.89 o
 -15   3   1       44.32       50.54      3.01 o
 -14   3   1       81.93       75.42      3.01 o
 -13   3   1        0.01       -0.43      1.11 o
 -12   3   1     1103.24     1076.57     12.47 o
 -11   3   1       36.75       39.19      2.70 o
 -10   3   1       11.23       14.33      1.39 o
  -9   3   1       18.91       18.19      1.35 o
  -8   3   1       19.53       21.01      0.77 o
  -7   3   1     1062.24     1077.72      6.89 o
  -6   3   1      161.67      150.63      1.63 o
  -5   3   1      414.33      472.72      3.30 o
  -4   3   1     7278.33     7586.02     50.98 o
  -3   3   1       22.20       35.18      1.16 o
  -2   3   1      963.99      967.25      5.48 o
  -1   3   1      741.00      802.83      7.97 o
   0   3   1      652.79      646.87      7.49 o
   1   3   1     1714.42     1732.08      9.76 o
   2   3   1      271.58      247.11      2.30 o
   3   3   1      491.71      509.94      2.89 o
   4   3   1       50.87       61.56      1.00 o
   5   3   1     2577.35     2777.42     20.44 o
   6   3   1        0.07        1.06      0.52 o
   7   3   1       11.07        6.22      0.67 o
   8   3   1       99.68       94.43      1.46 o
   9   3   1        2.14        1.91      0.66 o
  10   3   1      518.36      478.07      5.55 o
  11   3   1       90.01       88.67      3.00 o
  12   3   1      789.77      798.24     10.04 o
  13   3   1     1034.96     1032.80     14.74 o
  14   3   1        2.41        1.41      1.55 o
  15   3   1      229.87      219.11      4.41 o
  16   3   1        2.25        1.58      0.96 o
  17   3   1        2.42        1.53      1.46 o
 -17   4   1       31.44       30.70      2.94 o
 -16   4   1        2.67        1.54      1.58 o
 -15   4   1       23.01       26.17      1.77 o
 -14   4   1       20.13       17.66      2.18 o
 -13   4   1      119.83      117.14      2.89 o
 -12   4   1      212.96      200.46      3.83 o
 -11   4   1      156.57      158.02      3.60 o
 -10   4   1       29.80       30.28      1.80 o
  -9   4   1        5.03        7.95      1.14 o
  -8   4   1        1.70        2.96      1.30 o
  -7   4   1      163.30      168.48      2.35 o
  -6   4   1      272.27      261.69      2.44 o
  -5   4   1      240.22      225.52      2.07 o
  -4   4   1       49.24       43.45      0.97 o
  -3   4   1      395.61      391.93      2.58 o
  -2   4   1     1080.76     1020.76      5.93 o
  -1   4   1      716.00      710.96      5.75 o
   0   4   1      224.06      198.53      2.31 o
   1   4   1     2761.55     2870.68     20.42 o
   2   4   1     1467.62     1472.19      8.42 o
   3   4   1     2248.31     2430.55     13.54 o
   4   4   1      104.84      139.94      1.55 o
   5   4   1       62.53       77.42      1.22 o
   6   4   1      277.94      263.14      2.46 o
   7   4   1      307.76      292.79      3.31 o
   8   4   1      296.97      271.79      3.71 o
   9   4   1      919.99      885.93      9.43 o
  10   4   1      557.10      571.08      7.07 o
  11   4   1      589.82      604.99      8.18 o
  12   4   1       28.37       29.41      2.73 o
  13   4   1      131.37      139.46      3.09 o
  14   4   1        0.11        1.67      1.19 o
  15   4   1       58.51       61.33      2.62 o
  16   4   1       51.32       49.88      4.83 o
 -15   5   1        3.97        3.90      1.07 o
 -14   5   1        6.14        5.73      1.14 o
 -13   5   1       86.21       88.23      2.48 o
 -12   5   1       31.73       33.49      1.86 o
 -11   5   1       18.09       16.28      1.88 o
 -10   5   1       21.02       16.62      1.59 o
  -9   5   1        4.32        4.17      1.13 o
  -8   5   1      127.33      116.56      3.13 o
  -7   5   1        9.04       11.11      1.34 o
  -6   5   1       74.66       76.19      1.96 o
  -5   5   1        9.57        7.72      1.03 o
  -4   5   1        0.26        2.73      0.84 o
  -3   5   1        0.96        0.31      0.54 o
  -2   5   1      384.26      378.84      3.79 o
  -1   5   1      139.98      129.94      2.54 o
   0   5   1      257.00      263.79      3.85 o
   1   5   1     1478.33     1494.90     15.98 o
   2   5   1       95.26       94.65      1.79 o
   3   5   1       96.46      108.32      2.33 o
   4   5   1       79.03       81.17      1.97 o
   5   5   1       17.15       22.70      1.43 o
   6   5   1       12.03        9.93      1.07 o
   7   5   1        0.02       -0.41      0.74 o
   8   5   1       65.46       67.95      2.13 o
   9   5   1      460.60      412.22      5.29 o
  10   5   1       56.77       51.66      2.03 o
  11   5   1      101.55      103.21      3.27 o
  12   5   1       40.43       39.24      1.92 o
  13   5   1       39.70       42.53      2.05 o
  14   5   1        3.95        2.80      0.98 o
  15   5   1       56.47       63.30      2.18 o
 -13   6   1       11.86        4.84      1.25 o
 -12   6   1        0.06       -0.17      0.85 o
 -11   6   1       33.92       32.15      1.78 o
 -10   6   1       41.13       38.40      2.00 o
  -9   6   1        7.58        9.52      1.21 o
  -8   6   1      141.33      140.95      3.63 o
  -7   6   1        0.94        2.46      1.10 o
  -6   6   1      241.91      212.36      4.17 o
  -5   6   1       73.01       63.06      2.27 o
  -4   6   1       22.72       19.52      1.77 o
  -3   6   1       34.40       33.98      1.47 o
  -2   6   1      274.15      246.47      4.16 o
  -1   6   1       62.12       57.16      2.82 o
   0   6   1      210.80      190.81      4.28 o
   1   6   1       34.96       33.90      2.24 o
   2   6   1      833.50      805.80      8.88 o
   3   6   1        9.45       11.86      1.39 o
   4   6   1       50.20       55.20      1.98 o
   5   6   1       18.17       20.40      1.64 o
   6   6   1        1.70        0.65      0.82 o
   7   6   1        6.32        6.41      1.31 o
   8   6   1      191.13      165.52      3.22 o
   9   6   1        4.53        6.12      1.13 o
  10   6   1      100.49       94.91      2.08 o
  11   6   1        1.74        1.73      0.77 o
  12   6   1        1.44        1.27      0.66 o
  13   6   1       10.01        8.15      0.98 o
 -11   7   1       16.23        9.09      2.09 o
 -10   7   1        0.87        1.44      0.97 o
  -9   7   1        0.03        0.46      0.86 o
  -8   7   1        1.53        0.44      0.90 o
  -7   7   1        4.43        6.93      1.47 o
  -6   7   1       50.63       46.93      2.31 o
  -5   7   1        3.29        5.36      1.34 o
  -4   7   1       24.22       23.61      2.09 o
  -3   7   1       64.98       64.86      2.18 o
  -2   7   1       36.50       38.47      1.88 o
  -1   7   1       27.90       21.58      1.96 o
   0   7   1       14.12       17.68      1.70 o
   1   7   1        0.75        0.58      1.11 o
   2   7   1      255.25      235.74      4.14 o
   3   7   1        1.20        0.70      1.16 o
   4   7   1        1.71        2.56      1.09 o
   5   7   1      359.24      371.95      6.74 o
   6   7   1       34.97       36.69      2.45 o
   7   7   1       49.75       46.82      2.26 o
   8   7   1        2.23        4.08      1.13 o
   9   7   1       36.04       39.88      2.78 o
  10   7   1       37.46       38.83      2.45 o
  11   7   1       12.83       14.23      2.16 o
  -7   8   1        3.20        2.95      1.26 o
  -6   8   1       18.03       23.03      2.28 o
  -5   8   1        0.04        0.40      1.28 o
  -4   8   1       89.14       87.87      4.06 o
  -3   8   1        3.84        2.33      1.13 o
  -2   8   1       82.65       68.91      4.00 o
  -1   8   1       17.23       10.48      1.79 o
   0   8   1       31.51       31.28      2.25 o
   1   8   1       11.89        7.23      1.30 o
   2   8   1       24.76       13.86      1.33 o
   3   8   1        1.11        0.45      0.80 o
   4   8   1      252.76      273.82      5.56 o
   5   8   1       39.52       37.90      2.38 o
   6   8   1       17.00       13.40      1.97 o
   7   8   1        0.67        1.18      1.18 o
 -18   0   2       36.03       33.70      3.94 o
 -16   0   2      293.75      215.26      7.48 o
 -14   0   2       80.31       95.68      4.23 o
 -12   0   2        2.03        1.15      1.44 o
 -10   0   2      654.48      715.23      8.61 o
  -8   0   2     4572.45     5047.28     47.18 o
  -6   0   2     6191.54     6134.09     55.89 o
  -4   0   2    11026.46    10714.09    115.33 o
  -2   0   2      408.15      450.89      5.04 o
   0   0   2     5657.38     5432.49     41.88 o
   2   0   2     2084.66     1696.09     12.57 o
   4   0   2     5327.55     4985.73     40.10 o
   6   0   2       88.72       73.38      1.57 o
   8   0   2     1331.87     1488.79     14.60 o
  10   0   2      745.33      744.48      7.97 o
  12   0   2      224.23      213.34      4.62 o
  14   0   2       97.33       98.01      2.99 o
  16   0   2       13.15       23.63      2.73 o
  18   0   2       67.08       60.42      7.42 o
 -19   1   2        0.17        0.31      1.32 o
 -18   1   2        6.13        9.80      1.76 o
 -17   1   2        0.77        1.90      1.11 o
 -16   1   2      134.15      120.09      3.54 o
 -15   1   2      145.01      137.32      3.88 o
 -14   1   2        0.53        1.60      1.34 o
 -13   1   2       23.90       25.01      2.45 o
 -12   1   2       51.98       48.92      2.18 o
 -11   1   2       32.00       31.45      1.58 o
 -10   1   2      934.71      922.61      6.47 o
  -9   1   2      770.89      832.81      5.45 o
  -8   1   2      497.79      573.66      4.02 o
  -7   1   2       95.18       96.59      1.10 o
  -6   1   2     5507.08     5359.55     31.56 o
  -5   1   2        0.02        1.08      0.35 o
  -4   1   2     1732.14     1696.34      9.56 o
  -3   1   2     1274.09     1230.97      6.93 o
  -2   1   2      361.66      377.00      3.82 o
  -1   1   2     8180.66     7619.15     49.32 o
   0   1   2      227.04      240.15      2.27 o
   1   1   2       72.67       75.82      1.59 o
   2   1   2      158.77      148.14      2.40 o
   3   1   2      553.33      476.76      3.26 o
   4   1   2      108.14      117.31      2.36 o
   5   1   2     1103.80     1070.15      6.16 o
   6   1   2      583.58      572.38      3.50 o
   7   1   2      356.06      365.04      2.66 o
   8   1   2      107.90      125.24      1.24 o
   9   1   2       19.61       33.03      1.11 o
  10   1   2       66.37       61.06      1.42 o
  11   1   2       29.97       30.16      1.35 o
  12   1   2       30.58       29.89      2.00 o
  13   1   2        0.87        1.14      0.87 o
  14   1   2      132.72      126.07      2.77 o
  15   1   2       31.15       37.89      2.22 o
  16   1   2        4.95        4.07      1.65 o
  17   1   2        2.05        0.28      0.92 o
  18   1   2       17.68       14.27      1.89 o
 -18   2   2       38.81       49.79      2.42 o
 -17   2   2       69.57       66.25      2.63 o
 -16   2   2       70.81       57.32      3.06 o
 -15   2   2        1.51       -0.26      1.17 o
 -14   2   2       34.30       35.36      2.78 o
 -13   2   2      241.82      247.45      5.77 o
 -12   2   2      594.75      551.15      8.60 o
 -11   2   2     1348.68     1248.94     13.21 o
 -10   2   2      590.71      602.18      5.90 o
  -9   2   2       75.49       91.22      1.72 o
  -8   2   2      486.18      463.57      3.32 o
  -7   2   2     6604.32     6786.83     49.45 o
  -6   2   2     2619.34     2663.41     16.19 o
  -5   2   2      439.38      425.84      2.80 o
  -4   2   2     3361.17     3173.31     18.08 o
  -3   2   2    11467.07    10994.74     81.90 o
  -2   2   2      766.93      697.34      4.13 o
  -1   2   2     4948.38     4728.32     30.55 o
   0   2   2    11849.38    11270.23     82.93 o
   1   2   2     4966.97     4560.91     26.06 o
   2   2   2     1230.45     1216.19      6.38 o
   3   2   2        5.95        9.25      0.51 o
   4   2   2      210.77      233.86      2.07 o
   5   2   2     1245.25     1312.43      7.35 o
   6   2   2      397.30      403.53      2.78 o
   7   2   2        2.34        5.90      0.58 o
   8   2   2       48.12       59.97      0.94 o
   9   2   2        3.47        4.95      0.58 o
  10   2   2       13.90       15.70      1.19 o
  11   2   2      121.74      120.25      2.91 o
  12   2   2      477.71      447.55     10.88 o
  13   2   2      843.88      833.39     11.38 o
  14   2   2        7.41        8.14      1.77 o
  15   2   2      482.54      495.02      7.17 o
  16   2   2       65.96       77.65      2.70 o
  17   2   2        6.85        3.76      1.48 o
  18   2   2        9.61        6.57      1.24 o
 -18   3   2        8.66        4.48      1.51 o
 -17   3   2       10.98       11.16      1.61 o
 -16   3   2        2.47        2.56      1.66 o
 -15   3   2       36.15       36.16      6.72 o
 -14   3   2      139.68      135.65      3.98 o
 -13   3   2      357.61      333.03      6.18 o
 -12   3   2      594.59      575.92      7.43 o
 -11   3   2       70.41       75.17      3.12 o
 -10   3   2      299.59      280.83      4.78 o
  -9   3   2      130.75      122.81      2.50 o
  -8   3   2      824.44      876.67      6.22 o
  -7   3   2      612.07      584.39      5.72 o
  -6   3   2        0.00        1.21      0.49 o
  -5   3   2       73.18      107.75      1.61 o
  -4   3   2     1470.10     1584.63      8.76 o
  -3   3   2     4163.82     4221.16     25.85 o
  -2   3   2      350.87      371.83      2.84 o
  -1   3   2      178.73      154.97      1.49 o
   0   3   2      503.78      496.33      4.65 o
   1   3   2      394.19      367.26      2.53 o
   2   3   2      842.14      824.04      4.60 o
   3   3   2     1662.86     1788.62      8.79 o
   4   3   2     1336.02     1533.86      7.66 o
   5   3   2      897.73      903.38      5.87 o
   6   3   2     1099.07     1140.62      6.59 o
   7   3   2        1.73        0.94      0.45 o
   8   3   2      174.95      172.13      2.32 o
   9   3   2       12.07       11.44      1.00 o
  10   3   2      230.01      221.75      4.01 o
  11   3   2        8.58        7.37      1.35 o
  12   3   2       46.44       45.69      3.88 o
  13   3   2       98.96       99.58      3.25 o
  14   3   2        1.42        2.02      1.62 o
  15   3   2        9.11       10.71      1.69 o
  16   3   2        3.72        1.45      0.97 o
  17   3   2        2.45        2.90      1.50 o
 -17   4   2        1.15        0.41      1.68 o
 -16   4   2       55.51       58.72      2.95 o
 -15   4   2        6.48        7.44      1.50 o
 -14   4   2       62.31       63.59      2.40 o
 -13   4   2        2.01        4.38      1.53 o
 -12   4   2       40.28       41.24      2.10 o
 -11   4   2        8.00       10.24      1.61 o
 -10   4   2      870.82      860.22     10.41 o
  -9   4   2      216.32      223.09      3.66 o
  -8   4   2       35.42       34.42      1.85 o
  -7   4   2      126.66      152.57      2.48 o
  -6   4   2       19.99       22.26      0.90 o
  -5   4   2      507.31      495.03      3.58 o
  -4   4   2       47.32       66.41      1.10 o
  -3   4   2      276.35      330.26      2.42 o
  -2   4   2     2066.83     2210.39     12.95 o
  -1   4   2     2217.41     2400.21     16.19 o
   0   4   2     3164.10     3486.08     25.34 o
   1   4   2     1321.36     1328.22      8.22 o
   2   4   2      568.28      597.67      3.65 o
   3   4   2      532.55      563.57      3.21 o
   4   4   2      401.60      439.31      2.96 o
   5   4   2       19.74       23.86      0.90 o
   6   4   2      341.62      306.43      2.96 o
   7   4   2        2.99        3.42      0.91 o
   8   4   2      164.39      181.30      2.94 o
   9   4   2      632.13      619.39      6.35 o
  10   4   2      543.29      535.65      7.00 o
  11   4   2      856.91      860.46     11.12 o
  12   4   2      364.97      390.64      5.75 o
  13   4   2        6.88        8.74      1.61 o
  14   4   2        1.31        3.62      1.32 o
  15   4   2        1.70        3.35      1.46 o
  16   4   2       85.14       97.09      3.66 o
 -15   5   2       15.83       10.64      1.33 o
 -14   5   2        1.56        2.55      0.93 o
 -13   5   2        7.43        8.31      1.30 o
 -12   5   2       23.32       16.92      1.32 o
 -11   5   2       42.73       40.25      1.83 o
 -10   5   2       81.50       75.15      2.83 o
  -9   5   2        0.59       -0.50      0.84 o
  -8   5   2       30.65       23.12      1.84 o
  -7   5   2       94.48       88.89      2.56 o
  -6   5   2       26.17       26.17      2.25 o
  -5   5   2       21.28       19.21      1.19 o
  -4   5   2        0.01        0.32      0.54 o
  -3   5   2      241.25      225.33      2.32 o
  -2   5   2      465.60      448.32      4.21 o
  -1   5   2      136.78      143.35      5.15 o
   0   5   2      364.94      345.41      5.73 o
   1   5   2      461.62      448.18      4.61 o
   2   5   2      172.94      176.96      2.54 o
   3   5   2      152.52      148.43      2.65 o
   4   5   2       47.00       42.88      1.95 o
   5   5   2       44.80       42.13      1.64 o
   6   5   2      157.15      154.74      2.75 o
   7   5   2      100.84       91.12      2.03 o
   8   5   2       75.08       58.76      1.95 o
   9   5   2       37.43       28.39      1.68 o
  10   5   2      217.06      229.40      3.60 o
  11   5   2      144.20      157.90      2.83 o
  12   5   2       13.02       14.78      1.51 o
  13   5   2       85.26       91.60      2.52 o
  14   5   2        0.57       -0.04      0.82 o
  15   5   2        9.63        8.48      1.26 o
 -13   6   2       11.71       12.18      1.47 o
 -12   6   2       11.54        8.24      1.35 o
 -11   6   2       29.50       27.02      1.90 o
 -10   6   2       93.17       86.69      2.64 o
  -9   6   2        4.36        4.45      1.16 o
  -8   6   2       36.77       33.38      2.16 o
  -7   6   2       95.82       85.77      3.25 o
  -6   6   2       57.68       52.93      2.90 o
  -5   6   2        5.44        8.05      1.83 o
  -4   6   2        6.52        4.64      1.46 o
  -3   6   2      213.00      203.54      3.75 o
  -2   6   2       98.84       90.60      3.06 o
  -1   6   2      915.45      891.90     13.77 o
   0   6   2       10.18        8.94      1.77 o
   1   6   2      798.53      814.02     10.95 o
   2   6   2     1085.53     1073.82     11.91 o
   3   6   2       97.79       96.79      3.20 o
   4   6   2       10.14       12.77      1.64 o
   5   6   2      321.70      336.27      5.24 o
   6   6   2        1.62        2.54      1.08 o
   7   6   2      127.13      116.67      3.00 o
   8   6   2        2.17        3.96      1.28 o
   9   6   2      314.14      305.35      4.48 o
  10   6   2       43.74       39.70      2.03 o
  11   6   2        1.55        1.74      1.12 o
  12   6   2        0.07        0.79      0.84 o
  13   6   2       31.45       33.09      3.59 o
 -11   7   2        0.25        0.91      1.35 o
 -10   7   2        8.67        6.22      1.21 o
  -9   7   2       24.35       24.86      1.65 o
  -8   7   2       17.14       25.26      2.09 o
  -7   7   2       30.57       26.36      2.18 o
  -6   7   2      101.01       84.92      2.90 o
  -5   7   2        0.09       -0.29      0.91 o
  -4   7   2       49.25       47.07      2.70 o
  -3   7   2      113.93      119.68      2.81 o
  -2   7   2       60.09       60.58      2.21 o
  -1   7   2      166.08      167.49      3.65 o
   0   7   2       28.53       25.42      1.86 o
   1   7   2        6.58        6.57      1.70 o
   2   7   2       62.62       61.32      3.05 o
   3   7   2       17.37       23.75      1.91 o
   4   7   2        9.61       11.73      1.69 o
   5   7   2        2.10        3.54      1.18 o
   6   7   2        1.92        0.89      1.14 o
   7   7   2       48.36       49.12      2.75 o
   8   7   2        0.43        0.73      0.95 o
   9   7   2        2.39        2.68      1.28 o
  10   7   2        8.29        3.55      1.38 o
  -7   8   2       35.81       37.36      2.46 o
  -6   8   2        0.00       -0.07      0.98 o
  -5   8   2       17.74       15.02      2.22 o
  -4   8   2        6.29        3.86      1.02 o
  -3   8   2       99.17      100.84      2.75 o
  -2   8   2       51.78       35.17      3.03 o
  -1   8   2       19.37       11.29      1.33 o
   0   8   2        3.24        2.27      1.12 o
   1   8   2       30.55       27.27      2.54 o
   2   8   2      155.51      163.28      3.56 o
   3   8   2        2.97        2.95      1.10 o
   4   8   2        0.00       -0.26      0.76 o
   5   8   2      105.97      110.73      4.83 o
   6   8   2        0.45        0.91      1.18 o
 -19   0   3        7.04        3.30      2.57 o
 -17   0   3        9.91        7.28      3.69 o
 -15   0   3        5.98        7.44      1.97 o
 -13   0   3      113.97      111.34      4.10 o
 -11   0   3        1.87        7.24      1.33 o
  -9   0   3      331.91      282.14      3.10 o
  -7   0   3     3471.73     3558.49     30.61 o
  -5   0   3     1009.11     1098.78      8.87 o
  -3   0   3     7722.89     7126.80     71.68 o
  -1   0   3      299.62      274.62      2.55 o
   1   0   3    44025.98    50461.73    670.35 o
   3   0   3       19.97       12.82      1.19 o
   5   0   3      404.06      354.95      3.08 o
   7   0   3      309.52      303.28      3.36 o
   9   0   3      668.38      746.53      7.28 o
  11   0   3       68.52       76.38      3.11 o
  13   0   3        0.03        0.72      1.16 o
  15   0   3        0.14       -0.92      1.24 o
  17   0   3       40.14       49.75      2.96 o
 -19   1   3        0.56        0.93      1.30 o
 -18   1   3       59.98       63.13      2.93 o
 -17   1   3       31.91       38.48      3.09 o
 -16   1   3       10.62       17.59      1.93 o
 -15   1   3       42.82       37.38      2.74 o
 -14   1   3       55.32       60.17      3.03 o
 -13   1   3       21.06       20.98      2.04 o
 -12   1   3       11.74       11.59      2.03 o
 -11   1   3      345.36      347.34      5.21 o
 -10   1   3      162.26      167.29      2.21 o
  -9   1   3      213.45      218.44      1.98 o
  -8   1   3       40.69       49.48      0.93 o
  -7   1   3       79.38       73.66      0.74 o
  -6   1   3     1892.77     1888.05      9.88 o
  -5   1   3     5461.05     5293.03     31.84 o
  -4   1   3    13021.32    12495.03     90.05 o
  -3   1   3    11132.10    10627.22     73.83 o
  -2   1   3      211.45      238.60      2.36 o
  -1   1   3    30181.82    31438.38    281.25 o
   0   1   3     4464.26     3969.99     23.33 o
   1   1   3      263.18      286.63      3.50 o
   2   1   3      344.16      284.45      2.86 o
   3   1   3       77.96       69.16      1.48 o
   4   1   3     1136.69     1085.35      5.63 o
   5   1   3      130.83      156.09      1.64 o
   6   1   3      152.82      165.16      1.82 o
   7   1   3     2874.22     2975.71     17.35 o
   8   1   3      379.49      359.42      2.58 o
   9   1   3     2244.67     2340.89     16.28 o
  10   1   3        8.84        7.18      0.98 o
  11   1   3       70.28       78.11      1.91 o
  12   1   3       28.13       30.22      1.99 o
  13   1   3       78.89       83.48      2.42 o
  14   1   3       22.01       22.45      1.76 o
  15   1   3      231.49      223.84      3.73 o
  16   1   3       15.97       14.11      1.38 o
  17   1   3      132.40      127.64      3.12 o
  18   1   3       79.47       90.77      2.94 o
 -18   2   3        0.17        2.06      1.41 o
 -17   2   3       59.30       61.33      2.54 o
 -16   2   3        0.36       -1.01      1.31 o
 -15   2   3      122.82      111.50      5.23 o
 -14   2   3        6.92        4.90      1.76 o
 -13   2   3       66.96       67.01      2.91 o
 -12   2   3        8.38        6.69      2.17 o
 -11   2   3      372.08      372.53      5.19 o
 -10   2   3      101.67       89.27      1.55 o
  -9   2   3      527.85      573.28      5.41 o
  -8   2   3      301.63      305.60      2.62 o
  -7   2   3      181.82      196.50      1.62 o
  -6   2   3       39.45       45.20      0.79 o
  -5   2   3      524.47      567.96      3.52 o
  -4   2   3      627.21      569.54      3.43 o
  -3   2   3      506.53      509.14      3.21 o
  -2   2   3      259.15      259.27      2.29 o
  -1   2   3      197.69      211.05      1.90 o
   0   2   3        9.09        6.95      0.62 o
   1   2   3     6320.35     5957.16     36.60 o
   2   2   3      642.07      641.74      3.67 o
   3   2   3        6.57       16.21      0.70 o
   4   2   3     2390.79     2380.96     12.94 o
   5   2   3     2037.72     2154.79     12.24 o
   6   2   3       63.93       62.49      1.13 o
   7   2   3       57.56       57.54      0.93 o
   8   2   3      119.40      108.71      1.29 o
   9   2   3       22.84       26.68      1.10 o
  10   2   3       32.15       27.18      1.87 o
  11   2   3       64.20       65.39      2.20 o
  12   2   3      990.14      975.43     11.20 o
  13   2   3      402.74      405.77      7.89 o
  14   2   3       19.74       24.48      2.30 o
  15   2   3        2.63        2.90      1.29 o
  16   2   3       27.71       19.32      1.73 o
  17   2   3        7.50        6.34      1.03 o
  18   2   3        5.97        4.33      1.04 o
 -18   3   3       15.23        6.76      2.42 o
 -17   3   3       34.50       44.39      2.19 o
 -16   3   3        5.85        6.04      1.73 o
 -15   3   3        4.69        4.06      1.41 o
 -14   3   3      169.75      168.08      4.45 o
 -13   3   3      325.80      318.95      6.30 o
 -12   3   3      391.91      373.98      5.64 o
 -11   3   3     1154.07     1117.72     13.19 o
 -10   3   3       20.77       19.41      1.74 o
  -9   3   3      535.72      513.08      5.09 o
  -8   3   3      348.07      343.66      3.16 o
  -7   3   3      144.84      135.07      3.04 o
  -6   3   3      557.44      563.11      4.88 o
  -5   3   3     1661.27     1879.74     10.78 o
  -4   3   3      766.68      817.81      4.77 o
  -3   3   3     3098.77     3404.73     21.67 o
  -2   3   3      441.22      451.68      3.14 o
  -1   3   3       95.40      101.52      1.37 o
   0   3   3      150.41      142.83      1.57 o
   1   3   3      135.80      118.71      1.47 o
   2   3   3      534.34      559.00      3.18 o
   3   3   3      422.11      495.24      2.64 o
   4   3   3       39.73       32.72      0.63 o
   5   3   3      162.71      154.48      1.73 o
   6   3   3      363.31      308.88      2.52 o
   7   3   3       64.55       59.84      1.04 o
   8   3   3      295.46      288.69      2.79 o
   9   3   3        0.26        0.37      0.54 o
  10   3   3      141.71      136.38      3.03 o
  11   3   3       63.45       62.35      2.07 o
  12   3   3      753.37      752.35     10.77 o
  13   3   3      197.90      208.35      4.12 o
  14   3   3      136.33      140.84      4.70 o
  15   3   3      173.01      189.92      4.55 o
  16   3   3        6.88        6.17      1.17 o
  17   3   3        0.65        1.08      1.22 o
 -17   4   3       51.81       66.60      3.84 o
 -16   4   3        3.14        1.33      0.98 o
 -15   4   3       14.82       10.77      2.28 o
 -14   4   3       34.62       30.12      1.77 o
 -13   4   3       43.64       42.79      2.02 o
 -12   4   3       63.57       60.58      2.41 o
 -11   4   3      296.11      296.38      4.49 o
 -10   4   3        9.10       10.49      1.70 o
  -9   4   3        2.18        2.61      1.11 o
  -8   4   3        1.19        1.83      0.94 o
  -7   4   3       16.78       18.40      1.27 o
  -6   4   3       60.74       63.56      1.54 o
  -5   4   3       51.98       43.50      1.02 o
  -4   4   3       73.52       84.13      1.03 o
  -3   4   3       29.41       28.44      1.00 o
  -2   4   3       93.65       99.55      2.37 o
  -1   4   3        0.72        1.04      0.54 o
   0   4   3      294.42      321.04      2.83 o
   1   4   3      194.61      215.85      1.79 o
   2   4   3     2487.11     2576.07     13.98 o
   3   4   3      354.50      361.30      2.64 o
   4   4   3       66.44       74.71      1.27 o
   5   4   3        7.17       12.45      0.83 o
   6   4   3      105.36       92.86      1.55 o
   7   4   3       93.21       87.96      1.76 o
   8   4   3      464.87      444.66      5.11 o
   9   4   3       77.38       79.13      1.95 o
  10   4   3      813.04      809.12      9.11 o
  11   4   3      283.34      296.85      4.70 o
  12   4   3       25.71       26.76      2.04 o
  13   4   3        3.27        4.77      1.48 o
  14   4   3        1.71        4.20      1.40 o
  15   4   3       98.92      118.15      3.50 o
  16   4   3        0.03        0.24      0.74 o
 -15   5   3       48.94       59.94      3.43 o
 -14   5   3       44.38       48.12      2.09 o
 -13   5   3       37.61       37.60      2.32 o
 -12   5   3       46.48       44.25      1.98 o
 -11   5   3       54.27       48.94      2.43 o
 -10   5   3       28.77       31.89      2.18 o
  -9   5   3        1.75        4.84      1.20 o
  -8   5   3        4.42        5.51      1.41 o
  -7   5   3       79.30       73.55      2.62 o
  -6   5   3        4.65        4.05      1.29 o
  -5   5   3        0.32        1.29      0.90 o
  -4   5   3       43.94       45.02      1.39 o
  -3   5   3      540.62      553.43      5.19 o
  -2   5   3      191.49      184.20      2.45 o
  -1   5   3       46.29       42.41      2.18 o
   0   5   3      878.70      868.77      9.49 o
   1   5   3      450.27      418.81      5.05 o
   2   5   3       48.20       44.47      2.04 o
   3   5   3       63.29       58.43      1.55 o
   4   5   3        2.06        2.68      1.02 o
   5   5   3      118.39      112.63      2.37 o
   6   5   3      697.45      678.81      7.88 o
   7   5   3       93.39      101.89      2.35 o
   8   5   3       47.07       34.02      1.76 o
   9   5   3        1.95        5.53      1.03 o
  10   5   3      191.94      186.18      2.91 o
  11   5   3        4.16        4.14      1.13 o
  12   5   3       40.95       37.79      1.80 o
  13   5   3        1.77        1.93      0.89 o
  14   5   3       30.59       27.50      2.28 o
  15   5   3       27.98       36.61      1.86 o
 -14   6   3        3.28        3.60      1.42 o
 -13   6   3        7.40        6.25      1.16 o
 -12   6   3        1.19        2.64      1.13 o
 -11   6   3        1.10        2.95      1.25 o
 -10   6   3       24.32       26.67      1.91 o
  -9   6   3       33.04       33.36      2.06 o
  -8   6   3      173.13      158.77      3.87 o
  -7   6   3       11.42       10.93      1.54 o
  -6   6   3       53.24       54.22      2.25 o
  -5   6   3      100.67       95.58      3.00 o
  -4   6   3      248.17      251.05      4.55 o
  -3   6   3      129.42      118.78      2.95 o
  -2   6   3       26.07       21.91      1.90 o
  -1   6   3      435.27      421.46      6.30 o
   0   6   3     2052.31     2100.31     23.31 o
   1   6   3      119.87      107.55      3.27 o
   2   6   3     1236.42     1203.36     13.76 o
   3   6   3      174.76      180.80      4.25 o
   4   6   3       79.70       85.56      2.88 o
   5   6   3      255.58      254.25      4.71 o
   6   6   3        9.92       14.26      1.56 o
   7   6   3        2.01        3.79      1.24 o
   8   6   3       57.20       47.08      2.07 o
   9   6   3       14.49       11.99      1.55 o
  10   6   3      154.22      155.91      3.57 o
  11   6   3       25.32       27.02      1.85 o
  12   6   3        0.87        0.67      0.59 o
  13   6   3        0.03        1.22      1.05 o
 -11   7   3       35.37       35.58      2.52 o
 -10   7   3        0.62        0.23      0.86 o
  -9   7   3        2.87        1.42      0.98 o
  -8   7   3       23.39       20.93      1.92 o
  -7   7   3       39.96       30.28      3.45 o
  -6   7   3       71.58       62.39      3.39 o
  -5   7   3        0.04        0.31      1.06 o
  -4   7   3      209.61      204.24      4.18 o
  -3   7   3        1.56        2.37      1.20 o
  -2   7   3       87.96       82.18      2.34 o
  -1   7   3      106.68      115.91      9.11 o
   0   7   3      199.85      207.34      6.15 o
   1   7   3       67.04       73.81      3.18 o
   2   7   3      565.69      592.62      6.84 o
   3   7   3       38.50       42.18      2.08 o
   4   7   3        0.45        2.69      1.29 o
   5   7   3       19.19       26.25      1.73 o
   6   7   3       71.74       69.70      2.21 o
   7   7   3       57.79       54.90      2.19 o
   8   7   3       35.70       32.45      2.09 o
   9   7   3        1.41        1.36      1.22 o
  10   7   3        8.15        7.04      1.09 o
  -7   8   3        2.27        1.83      1.36 o
  -6   8   3        0.31        0.15      1.02 o
  -5   8   3        0.73        0.57      1.03 o
  -4   8   3       26.44       12.22      1.31 o
  -3   8   3       16.06        7.15      1.11 o
  -2   8   3        8.04        3.31      1.08 o
  -1   8   3       20.26       22.82      2.16 o
   0   8   3       26.29       27.83      1.71 o
   1   8   3       22.08       16.44      1.41 o
   2   8   3       11.14        6.12      1.02 o
   3   8   3        1.25        0.44      0.70 o
   4   8   3       24.10       27.78      3.00 o
   5   8   3       23.68       22.75      2.09 o
   6   8   3        1.68        1.65      1.35 o
 -18   0   4       30.43       30.74      3.64 o
 -16   0   4      463.29      476.09     17.74 o
 -14   0   4       16.03       13.08      2.21 o
 -12   0   4       64.77       64.67      2.96 o
 -10   0   4     1098.49     1078.51     10.82 o
  -8   0   4        0.46        0.56      0.46 o
  -6   0   4     5407.32     5303.74     48.76 o
  -4   0   4    11129.94    10826.65    119.33 o
  -2   0   4    11508.84    11170.46    121.99 o
   0   0   4     3583.49     3311.00     27.71 o
   2   0   4    21824.11    22047.73    251.83 o
   4   0   4        9.57       21.00      0.93 o
   6   0   4     3611.61     3701.93     27.71 o
   8   0   4     5042.06     5411.86     52.48 o
  10   0   4      148.46      166.20      3.95 o
  12   0   4      137.30      124.83      3.67 o
  14   0   4      177.68      173.65      5.21 o
  16   0   4       48.83       48.94      3.61 o
  18   0   4        4.72        5.37      2.06 o
 -19   1   4        5.42        5.51      1.57 o
 -18   1   4       12.19        7.81      2.03 o
 -17   1   4        0.00        2.09      1.59 o
 -16   1   4        6.45        8.27      1.37 o
 -15   1   4      114.06      103.84      3.66 o
 -14   1   4       94.52       85.31      3.29 o
 -13   1   4        0.91        2.36      1.30 o
 -12   1   4      185.86      173.27      4.83 o
 -11   1   4       34.91       36.75      1.99 o
 -10   1   4       15.85       18.57      1.28 o
  -9   1   4       72.56       75.37      1.14 o
  -8   1   4     2983.49     3260.87     20.63 o
  -7   1   4        4.76        1.97      0.27 o
  -6   1   4     1674.86     1746.24      9.02 o
  -5   1   4      476.10      463.03      2.91 o
  -4   1   4     4460.54     4227.14     25.87 o
  -3   1   4       46.64       45.38      1.11 o
  -2   1   4     5094.77     4808.88     29.94 o
  -1   1   4      671.39      654.38      4.59 o
   0   1   4     5553.45     5072.81     32.47 o
   1   1   4     3284.54     3016.65     16.68 o
   2   1   4     2413.37     2289.94     12.35 o
   3   1   4      998.27      908.49      4.99 o
   4   1   4      400.82      391.49      2.52 o
   5   1   4      247.23      256.15      2.29 o
   6   1   4        0.17        1.25      0.49 o
   7   1   4       47.36       56.05      0.90 o
   8   1   4      616.20      619.55      3.77 o
   9   1   4      141.69      146.57      1.70 o
  10   1   4       21.93       17.58      1.30 o
  11   1   4      217.94      207.06      3.17 o
  12   1   4       37.78       35.27      1.70 o
  13   1   4      330.40      327.66      5.13 o
  14   1   4       42.29       45.26      1.79 o
  15   1   4       34.14       37.64      1.88 o
  16   1   4      135.24      127.55      3.01 o
  17   1   4       36.73       37.61      1.91 o
  18   1   4       36.04       32.72      2.56 o
 -18   2   4       22.06       14.54      2.69 o
 -17   2   4      107.22      103.74      2.90 o
 -16   2   4       15.03       16.28      1.78 o
 -15   2   4       32.68       35.78      3.05 o
 -14   2   4       12.84       13.49      2.23 o
 -13   2   4       26.26       28.34      2.25 o
 -12   2   4       59.42       63.51      3.31 o
 -11   2   4       58.92       62.11      1.94 o
 -10   2   4       51.03       51.50      1.69 o
  -9   2   4      228.13      229.49      2.45 o
  -8   2   4      340.58      400.96      3.75 o
  -7   2   4     5672.69     5821.02     45.08 o
  -6   2   4     1034.52      991.13      5.64 o
  -5   2   4     2973.02     3064.47     18.21 o
  -4   2   4     1269.40     1224.02      6.94 o
  -3   2   4      882.13      844.07      5.62 o
  -2   2   4       25.68       31.11      0.77 o
  -1   2   4      257.89      238.00      1.79 o
   0   2   4     2868.20     2796.27     17.88 o
   1   2   4        7.77        7.27      0.62 o
   2   2   4      227.28      246.27      1.83 o
   3   2   4      359.74      363.10      2.36 o
   4   2   4      545.45      559.96      3.30 o
   5   2   4     1148.95     1181.20      6.62 o
   6   2   4     1224.45     1298.56      7.20 o
   7   2   4       15.57       20.97      0.71 o
   8   2   4       51.80       48.49      0.92 o
   9   2   4      143.85      145.67      1.98 o
  10   2   4       74.76       66.32      1.96 o
  11   2   4      189.94      183.51      3.59 o
  12   2   4     1967.40     1956.65     20.13 o
  13   2   4      176.93      167.11      4.26 o
  14   2   4       97.50      113.50      3.80 o
  15   2   4      442.16      460.09      6.15 o
  16   2   4       25.84       18.43      2.01 o
  17   2   4        3.17        1.58      0.85 o
 -18   3   4       37.25       48.74      4.16 o
 -17   3   4        1.96        1.85      1.03 o
 -16   3   4        0.00        0.30      1.04 o
 -15   3   4      141.39      136.12      4.12 o
 -14   3   4       56.06       58.49      2.69 o
 -13   3   4      348.33      325.66      9.31 o
 -12   3   4      497.31      481.65      6.89 o
 -11   3   4      484.42      452.12      7.03 o
 -10   3   4      697.24      665.15     10.75 o
  -9   3   4      127.80      115.42      2.46 o
  -8   3   4        0.14        1.38      0.59 o
  -7   3   4      111.50      109.50      1.70 o
  -6   3   4        0.01        1.60      0.51 o
  -5   3   4       40.43       41.10      0.94 o
  -4   3   4     5505.48     5862.11     40.22 o
  -3   3   4      817.88      863.46      5.34 o
  -2   3   4        1.96        5.78      0.71 o
  -1   3   4      330.17      367.89      4.06 o
   0   3   4      313.20      298.11      2.75 o
   1   3   4      173.98      169.87      1.46 o
   2   3   4      471.41      443.66      2.77 o
   3   3   4       45.90       30.47      0.73 o
   4   3   4      239.89      274.64      1.93 o
   5   3   4     1080.14     1162.21      6.54 o
   6   3   4       36.99       18.06      0.76 o
   7   3   4        6.64        7.37      0.57 o
   8   3   4        1.00        1.24      0.55 o
   9   3   4       39.41       38.46      1.49 o
  10   3   4       36.65       37.82      1.92 o
  11   3   4        7.15        8.42      1.35 o
  12   3   4      163.09      163.92      3.94 o
  13   3   4        3.98        4.52      1.47 o
  14   3   4        1.36        0.62      1.14 o
  15   3   4       11.11       15.07      1.72 o
  16   3   4       22.05       26.85      1.73 o
  17   3   4        2.06        1.61      1.48 o
 -17   4   4        2.74        4.55      1.85 o
 -16   4   4        0.01        0.56      1.46 o
 -15   4   4        3.36        3.28      1.70 o
 -14   4   4        1.77        3.31      1.68 o
 -13   4   4       56.42       52.90      1.93 o
 -12   4   4       45.44       42.16      2.01 o
 -11   4   4      522.25      504.52      7.99 o
 -10   4   4      385.52      382.66      5.25 o
  -9   4   4      270.52      259.07      4.72 o
  -8   4   4      261.53      248.14      4.93 o
  -7   4   4       76.37       74.84      2.06 o
  -6   4   4      144.78      160.80      2.69 o
  -5   4   4      332.84      344.17      2.65 o
  -4   4   4       22.77       23.51      0.74 o
  -3   4   4       93.06       82.03      1.51 o
  -2   4   4      275.50      278.67      2.28 o
  -1   4   4     1631.26     1650.59     10.48 o
   0   4   4        3.38        4.39      0.61 o
   1   4   4       56.28       53.18      0.84 o
   2   4   4      111.11      116.42      1.22 o
   3   4   4      258.04      267.90      1.89 o
   4   4   4        5.19        7.28      0.65 o
   5   4   4      121.58      121.58      1.77 o
   6   4   4       22.11       23.06      1.28 o
   7   4   4      138.12      141.62      2.33 o
   8   4   4        5.82        6.52      1.14 o
   9   4   4      393.70      361.90      4.25 o
  10   4   4      197.38      195.32      3.32 o
  11   4   4       30.77       33.16      1.69 o
  12   4   4       48.43       48.38      2.21 o
  13   4   4        0.40        0.71      1.05 o
  14   4   4       15.59       17.04      1.83 o
  15   4   4       10.73        8.58      1.34 o
  16   4   4       19.43       30.56      2.61 o
 -15   5   4        8.66       11.51      2.53 o
 -14   5   4       16.28       12.67      1.42 o
 -13   5   4       60.17       60.99      2.60 o
 -12   5   4        5.91        5.76      1.48 o
 -11   5   4        4.88        3.89      1.50 o
 -10   5   4       10.93       10.64      1.57 o
  -9   5   4       58.60       48.69      2.46 o
  -8   5   4       13.79        9.96      1.49 o
  -7   5   4      139.33      127.02      2.86 o
  -6   5   4       11.44        9.70      1.52 o
  -5   5   4        8.20        4.74      0.92 o
  -4   5   4       66.18       71.88      2.39 o
  -3   5   4        2.27        2.98      0.63 o
  -2   5   4        2.03        3.38      1.17 o
  -1   5   4      262.32      250.17      6.76 o
   0   5   4      471.81      458.96      5.72 o
   1   5   4      447.18      454.49      9.36 o
   2   5   4       69.38       64.49      2.18 o
   3   5   4      110.76      118.01      3.27 o
   4   5   4       71.88       64.10      2.59 o
   5   5   4      489.36      500.78      5.93 o
   6   5   4        1.02        1.74      1.09 o
   7   5   4       92.39       79.22      2.71 o
   8   5   4        0.41        1.48      0.97 o
   9   5   4      336.84      329.80      4.32 o
  10   5   4      157.74      152.36      3.27 o
  11   5   4        0.52       -0.38      0.94 o
  12   5   4       17.80       13.45      1.74 o
  13   5   4        0.06        0.24      0.89 o
  14   5   4        6.13        7.61      1.66 o
 -13   6   4       17.91       12.86      1.54 o
 -12   6   4        5.43        3.11      1.00 o
 -11   6   4        6.88        7.88      1.51 o
 -10   6   4       10.88       13.71      1.77 o
  -9   6   4      446.70      431.72      6.68 o
  -8   6   4       25.87       20.52      1.99 o
  -7   6   4      149.54      129.72      2.83 o
  -6   6   4       52.85       47.71      2.06 o
  -5   6   4       19.53       13.02      1.70 o
  -4   6   4       24.19       23.92      2.18 o
  -3   6   4      143.97      146.11      3.54 o
  -2   6   4       19.96       21.70      3.40 o
  -1   6   4     1488.47     1503.25     16.35 o
   0   6   4       21.84       26.87      1.98 o
   1   6   4        5.47        5.72      1.57 o
   2   6   4       69.32       83.34      3.30 o
   3   6   4      123.24      129.39      3.63 o
   4   6   4       11.00        9.64      1.64 o
   5   6   4      108.55      104.91      3.35 o
   6   6   4       15.01       15.85      1.48 o
   7   6   4        1.97        0.39      1.03 o
   8   6   4       17.40       20.96      1.76 o
   9   6   4        3.24        3.14      1.07 o
  10   6   4        0.22        0.15      0.71 o
  11   6   4        8.26        4.67      1.14 o
  12   6   4       12.62       13.73      1.73 o
 -11   7   4        1.39        1.37      0.96 o
 -10   7   4        9.29        7.59      1.21 o
  -9   7   4       54.17       45.44      1.59 o
  -8   7   4       67.43       67.34      2.54 o
  -7   7   4       13.43       13.68      1.90 o
  -6   7   4        2.60        1.91      1.52 o
  -5   7   4       16.24       17.82      2.08 o
  -4   7   4       24.82       33.05      2.48 o
  -3   7   4       10.31       10.43      1.66 o
  -2   7   4       79.25      104.16      6.31 o
  -1   7   4      583.74      593.09     15.77 o
   0   7   4      309.59      309.16      7.42 o
   1   7   4        1.42        1.00      0.95 o
   2   7   4        0.05        2.21      1.10 o
   3   7   4       20.58       22.12      1.68 o
   4   7   4       22.01       23.17      1.85 o
   5   7   4        0.01        0.00      0.68 o
   6   7   4      212.92      212.46      3.84 o
   7   7   4      119.13      116.25      2.98 o
   8   7   4       29.81       25.19      2.63 o
   9   7   4       12.87       10.28      1.57 o
  10   7   4       22.68       27.04      1.70 o
  -7   8   4       47.68       59.27      3.49 o
  -6   8   4        0.41        1.17      1.27 o
  -5   8   4       39.71       46.07      2.36 o
  -4   8   4        6.08        3.58      0.99 o
  -3   8   4        0.39        0.84      0.89 o
  -2   8   4        0.19        0.05      0.67 o
  -1   8   4       10.29        8.27      1.41 o
   0   8   4       23.88       20.93      1.55 o
   1   8   4        0.04        0.14      0.65 o
   2   8   4        0.91        0.78      0.71 o
   3   8   4       14.90       14.04      1.20 o
   4   8   4       25.09       27.30      2.34 o
   5   8   4        1.53        0.96      1.04 o
   6   8   4      102.51      118.41      4.03 o
 -19   0   5      147.09      179.17      7.24 o
 -17   0   5       16.29       23.12      3.45 o
 -15   0   5        0.12        2.49      3.94 o
 -13   0   5       27.97       27.94      2.48 o
 -11   0   5     1183.77     1141.86     14.74 o
  -9   0   5      235.74      238.29      2.56 o
  -7   0   5     1050.97     1173.50      9.00 o
  -5   0   5     1570.00     1508.25     14.62 o
  -3   0   5      306.33      295.15      3.76 o
  -1   0   5      312.98      329.87      4.55 o
   1   0   5    31802.77    33197.98    401.70 o
   3   0   5       47.03       28.75      1.04 o
   5   0   5       32.00       38.04      1.15 o
   7   0   5      503.32      504.33      4.35 o
   9   0   5      388.27      417.68     12.00 o
  11   0   5      174.26      180.77      5.03 o
  13   0   5      118.80      118.28      3.58 o
  15   0   5       83.53       95.47      2.84 o
  17   0   5        2.84        6.60      1.81 o
 -19   1   5       15.17       12.99      2.01 o
 -18   1   5       17.28       13.40      2.13 o
 -17   1   5        4.10        5.36      1.76 o
 -16   1   5        0.33        0.96      0.95 o
 -15   1   5      231.13      224.13      4.59 o
 -14   1   5      161.28      144.17      4.05 o
 -13   1   5      145.11      147.22      4.91 o
 -12   1   5      168.20      162.03      3.72 o
 -11   1   5      313.53      324.97      4.77 o
 -10   1   5      641.30      665.23      5.55 o
  -9   1   5      728.54      715.59      4.80 o
  -8   1   5      888.78      865.06      4.85 o
  -7   1   5       16.31       20.64      0.52 o
  -6   1   5       75.28       92.81      1.13 o
  -5   1   5     1635.89     1770.82      9.74 o
  -4   1   5     2722.68     2648.87     15.70 o
  -3   1   5      726.89      724.81      4.16 o
  -2   1   5     4734.06     4367.87     25.56 o
  -1   1   5     2777.53     2717.37     15.69 o
   0   1   5     8944.39     8528.34     58.82 o
   1   1   5     4338.25     3966.93     21.69 o
   2   1   5      206.21      203.36      1.73 o
   3   1   5     3279.64     3259.41     17.84 o
   4   1   5      107.98      114.41      1.24 o
   5   1   5     1954.17     2000.20     10.66 o
   6   1   5      564.45      550.97      3.41 o
   7   1   5       27.88       31.92      0.89 o
   8   1   5      451.30      483.09      3.04 o
   9   1   5      301.10      295.59      2.62 o
  10   1   5      277.26      252.01      3.53 o
  11   1   5     1285.83     1255.71     11.93 o
  12   1   5      276.22      272.48      4.20 o
  13   1   5       31.44       32.14      2.00 o
  14   1   5       46.56       42.00      1.80 o
  15   1   5        0.36        1.75      1.01 o
  16   1   5        0.11        0.54      0.92 o
  17   1   5        8.08        5.14      1.01 o
  18   1   5        2.68        1.17      1.58 o
 -18   2   5       29.32       30.35      3.05 o
 -17   2   5        4.20        3.39      1.38 o
 -16   2   5       81.61       88.10      3.07 o
 -15   2   5        5.26        9.84      1.71 o
 -14   2   5        1.83        2.66      1.88 o
 -13   2   5       10.75       11.23      1.97 o
 -12   2   5      258.10      246.54      4.80 o
 -11   2   5      192.48      187.81      4.30 o
 -10   2   5       82.20       77.99      1.42 o
  -9   2   5      139.22      128.24      1.83 o
  -8   2   5       22.73       20.61      1.46 o
  -7   2   5      578.27      610.72      4.39 o
  -6   2   5      295.14      338.75      2.53 o
  -5   2   5      190.82      183.18      2.09 o
  -4   2   5     2270.47     2341.33     14.00 o
  -3   2   5      580.73      585.69      3.65 o
  -2   2   5        3.32        4.12      0.42 o
  -1   2   5      736.37      701.43      4.88 o
   0   2   5      120.92      112.83      1.17 o
   1   2   5      519.99      448.10      2.54 o
   2   2   5      132.41      107.00      1.26 o
   3   2   5       83.34       70.23      1.08 o
   4   2   5     1096.46     1171.47      6.28 o
   5   2   5        2.60        1.69      0.49 o
   6   2   5      239.89      238.20      1.90 o
   7   2   5        2.67        6.67      0.58 o
   8   2   5       69.76       78.81      0.99 o
   9   2   5        2.51        3.29      0.81 o
  10   2   5      352.45      338.00      4.64 o
  11   2   5      482.66      469.81      6.02 o
  12   2   5      527.26      535.22      6.96 o
  13   2   5       40.06       42.46      2.22 o
  14   2   5      266.58      263.78      4.18 o
  15   2   5        5.61        4.97      1.23 o
  16   2   5       12.85        9.11      1.38 o
  17   2   5       36.48       39.66      1.74 o
 -18   3   5       11.21        8.87      1.68 o
 -17   3   5        1.95        0.55      1.02 o
 -16   3   5        0.74        1.12      1.21 o
 -15   3   5        3.37        2.48      1.36 o
 -14   3   5        1.27        2.89      1.54 o
 -13   3   5      105.03      104.40      3.23 o
 -12   3   5      347.91      328.78      5.25 o
 -11   3   5      229.44      250.77      4.63 o
 -10   3   5     2889.58     2836.46     32.94 o
  -9   3   5       48.69       51.68      1.49 o
  -8   3   5      878.62      903.92      7.08 o
  -7   3   5     1269.52     1267.41      9.08 o
  -6   3   5        0.07        2.50      0.54 o
  -5   3   5       30.73       34.93      0.91 o
  -4   3   5      326.95      357.78      2.50 o
  -3   3   5      644.33      729.51      5.84 o
  -2   3   5     1875.42     1963.33     14.13 o
  -1   3   5     1904.09     2028.05     12.40 o
   0   3   5       20.52       26.67      1.05 o
   1   3   5       99.45       99.75      0.95 o
   2   3   5      973.79      971.49      4.91 o
   3   3   5       81.38       79.58      0.91 o
   4   3   5     2347.43     2500.88     13.89 o
   5   3   5      173.08      191.03      1.74 o
   6   3   5      320.23      323.75      2.38 o
   7   3   5      297.52      293.07      2.44 o
   8   3   5       10.60       11.50      0.86 o
   9   3   5      613.05      568.80      6.22 o
  10   3   5       90.04      100.72      6.15 o
  11   3   5      266.53      271.15      5.32 o
  12   3   5       13.70       10.70      1.73 o
  13   3   5        0.13        0.43      0.89 o
  14   3   5        8.91        6.91      1.66 o
  15   3   5       16.83       14.23      1.55 o
  16   3   5        3.37        2.34      0.92 o
 -17   4   5        2.42        2.09      1.39 o
 -16   4   5        8.50        8.32      2.27 o
 -15   4   5       14.65       16.25      2.11 o
 -14   4   5        0.25        0.33      0.99 o
 -13   4   5       41.95       38.02      2.98 o
 -12   4   5      206.20      191.74      3.79 o
 -11   4   5      491.79      488.49      7.22 o
 -10   4   5       12.88       13.64      1.76 o
  -9   4   5        2.33        3.15      1.45 o
  -8   4   5        4.16        5.34      1.28 o
  -7   4   5      295.23      285.12      4.04 o
  -6   4   5       70.70       65.20      1.75 o
  -5   4   5       10.09       15.14      1.15 o
  -4   4   5       22.13       25.10      0.96 o
  -3   4   5       37.25       44.05      0.98 o
  -2   4   5        1.12        4.54      0.61 o
  -1   4   5        8.79        9.26      0.77 o
   0   4   5      454.60      456.04      3.53 o
   1   4   5       54.52       57.41      0.98 o
   2   4   5       17.16       23.28      0.71 o
   3   4   5       77.44       65.13      1.13 o
   4   4   5      341.75      319.68      2.75 o
   5   4   5       81.13       91.21      1.75 o
   6   4   5       44.85       51.79      1.68 o
   7   4   5       69.29       61.63      1.93 o
   8   4   5       10.85       12.66      1.43 o
   9   4   5        1.51        2.68      1.08 o
  10   4   5       36.15       37.03      1.91 o
  11   4   5       35.50       36.71      1.79 o
  12   4   5      303.05      292.40      5.04 o
  13   4   5      218.75      234.87      5.59 o
  14   4   5       85.77       98.36      3.38 o
  15   4   5        4.21        5.82      1.24 o
 -15   5   5        0.01       -0.03      0.87 o
 -14   5   5       30.25       35.42      3.34 o
 -13   5   5        9.64        9.24      1.19 o
 -12   5   5       51.97       48.42      2.16 o
 -11   5   5       25.01       23.75      2.05 o
 -10   5   5       53.48       55.07      2.48 o
  -9   5   5        8.78        6.17      1.55 o
  -8   5   5       12.47       15.53      1.57 o
  -7   5   5        0.50        1.38      1.05 o
  -6   5   5      208.80      216.97      3.90 o
  -5   5   5        0.58        1.04      0.96 o
  -4   5   5      501.71      502.92      5.57 o
  -3   5   5       99.99      109.16      3.29 o
  -2   5   5       50.32       52.12      1.45 o
  -1   5   5      177.56      186.87      3.53 o
   0   5   5      150.43      144.30      3.11 o
   1   5   5       47.35       49.54      1.80 o
   2   5   5       18.31       18.50      1.89 o
   3   5   5        2.46        2.58      1.18 o
   4   5   5      101.67       99.45      3.21 o
   5   5   5       97.90       96.52      3.11 o
   6   5   5      438.39      432.41      5.26 o
   7   5   5      640.85      639.12      6.94 o
   8   5   5       67.33       71.00      2.15 o
   9   5   5      209.40      205.91      3.48 o
  10   5   5        1.43        1.32      0.98 o
  11   5   5        0.04        0.67      0.83 o
  12   5   5        3.13        3.66      1.20 o
  13   5   5       44.05       59.66      2.28 o
  14   5   5       29.50       29.24      2.40 o
 -13   6   5        5.37        1.60      0.91 o
 -12   6   5        2.61        2.08      0.95 o
 -11   6   5       12.93       12.91      1.53 o
 -10   6   5       94.64       98.79      3.16 o
  -9   6   5       17.93       12.99      1.32 o
  -8   6   5      148.70      123.17      2.90 o
  -7   6   5       79.23       65.51      2.49 o
  -6   6   5        0.38        0.84      0.98 o
  -5   6   5        5.36        5.60      1.82 o
  -4   6   5       27.93       38.52      2.00 o
  -3   6   5       28.35       28.05      2.60 o
  -2   6   5        3.88        4.68      1.30 o
  -1   6   5      178.92      180.09      3.76 o
   0   6   5       23.15       24.14      2.17 o
   1   6   5      374.99      385.00      5.78 o
   2   6   5      110.46      113.67      3.38 o
   3   6   5      190.53      184.26      4.08 o
   4   6   5        7.55        7.30      1.52 o
   5   6   5       56.93       60.54      2.69 o
   6   6   5       33.12       36.71      1.98 o
   7   6   5       76.59       76.64      2.72 o
   8   6   5       26.37       27.24      1.80 o
   9   6   5       64.83       75.29      2.35 o
  10   6   5       23.55       22.49      1.50 o
  11   6   5        0.01        0.48      0.86 o
  12   6   5        2.67        2.79      1.02 o
 -11   7   5       11.10       10.17      1.54 o
 -10   7   5      115.45      122.25      3.30 o
  -9   7   5        1.51       -0.25      0.79 o
  -8   7   5        0.39        0.99      1.08 o
  -7   7   5       54.24       64.03      2.84 o
  -6   7   5      153.49      165.98      3.66 o
  -5   7   5        9.40        8.72      1.67 o
  -4   7   5       39.22       40.42      2.11 o
  -3   7   5       29.47       32.61      2.05 o
  -2   7   5      227.20      235.97      5.28 o
  -1   7   5      323.62      336.03      6.79 o
   0   7   5      188.89      197.83      4.99 o
   1   7   5        0.21        0.82      0.90 o
   2   7   5       43.73       44.82      2.07 o
   3   7   5       66.39       72.30      2.37 o
   4   7   5       23.17       25.54      1.64 o
   5   7   5       76.00       91.16      2.41 o
   6   7   5       29.64       34.02      1.85 o
   7   7   5       60.99       64.58      2.24 o
   8   7   5       54.34       60.17      2.29 o
   9   7   5        0.01       -0.38      0.81 o
  -6   8   5       10.80        6.85      1.49 o
  -5   8   5        0.00       -0.57      1.10 o
  -4   8   5        9.25        4.86      1.01 o
  -3   8   5       16.41       11.43      1.10 o
  -2   8   5       51.82       53.41      2.46 o
  -1   8   5        9.81        8.70      1.81 o
   0   8   5        3.32        0.91      0.82 o
   1   8   5       50.06       46.57      3.43 o
   2   8   5        0.01       -0.17      0.59 o
   3   8   5       39.71       36.51      1.44 o
   4   8   5        6.06        5.63      1.01 o
   5   8   5       14.99       14.63      1.29 o
 -18   0   6      131.85      124.97      8.23 o
 -16   0   6       70.94       63.21      4.44 o
 -14   0   6     1335.86     1245.43     28.58 o
 -12   0   6        0.27        0.73      1.06 o
 -10   0   6       10.96       13.06      2.12 o
  -8   0   6      217.02      259.88      2.64 o
  -6   0   6     2063.08     2225.67     22.29 o
  -4   0   6      751.63      737.22      6.60 o
  -2   0   6      224.52      251.00      2.51 o
   0   0   6    23107.14    24046.99    293.36 o
   2   0   6    13353.39    13380.85    136.28 o
   4   0   6       77.34       91.68      1.93 o
   6   0   6      146.72      122.16      1.45 o
   8   0   6       10.68       21.11      1.29 o
  10   0   6       85.59       74.04      2.72 o
  12   0   6      550.87      544.65      9.12 o
  14   0   6      148.37      168.58      5.05 o
  16   0   6        0.26        1.52      1.07 o
 -19   1   6        9.64        5.91      2.03 o
 -18   1   6        1.02        1.09      1.20 o
 -17   1   6        5.09        5.55      1.52 o
 -16   1   6       15.17       18.26      1.95 o
 -15   1   6       56.90       43.42      1.96 o
 -14   1   6      621.71      590.50      9.45 o
 -13   1   6       58.36       55.36      2.77 o
 -12   1   6      386.88      374.04      6.61 o
 -11   1   6       17.38       17.32      1.67 o
 -10   1   6      185.37      182.91      2.22 o
  -9   1   6       73.56       82.43      1.39 o
  -8   1   6      144.45      143.54      1.31 o
  -7   1   6     1313.88     1364.79      7.12 o
  -6   1   6      428.97      454.85      2.69 o
  -5   1   6       57.98       62.22      0.89 o
  -4   1   6     1516.21     1598.65      8.80 o
  -3   1   6       15.50       24.19      0.77 o
  -2   1   6     1425.25     1448.50      8.20 o
  -1   1   6     3054.17     2933.03     17.73 o
   0   1   6     1477.88     1475.07      8.78 o
   1   1   6     3633.30     3404.12     18.69 o
   2   1   6       49.57       49.54      0.96 o
   3   1   6      126.85      122.53      1.48 o
   4   1   6     2165.95     2319.40     12.35 o
   5   1   6      190.40      157.35      1.43 o
   6   1   6      175.14      154.15      1.43 o
   7   1   6      791.85      860.81      4.90 o
   8   1   6     2070.09     2197.73     12.78 o
   9   1   6      185.28      190.66      1.91 o
  10   1   6      229.52      213.79      3.32 o
  11   1   6      193.60      178.46      3.38 o
  12   1   6        5.35        4.49      1.21 o
  13   1   6        5.68        6.22      1.28 o
  14   1   6        1.34        2.49      1.08 o
  15   1   6        2.06        1.64      0.90 o
  16   1   6        8.77        6.93      0.97 o
  17   1   6       33.57       35.94      1.34 o
 -18   2   6        4.26        5.74      0.85 o
 -17   2   6       24.68       28.13      2.31 o
 -16   2   6        2.64        2.99      1.10 o
 -15   2   6       15.34       13.46      1.68 o
 -14   2   6      212.40      221.06      6.03 o
 -13   2   6      280.69      275.24      5.66 o
 -12   2   6      248.85      232.64      5.61 o
 -11   2   6      560.22      534.86      6.30 o
 -10   2   6     1472.56     1393.24     12.16 o
  -9   2   6       30.44       41.55      1.29 o
  -8   2   6     1277.14     1263.11      9.13 o
  -7   2   6     2560.78     2529.56     16.24 o
  -6   2   6       52.50       58.27      0.88 o
  -5   2   6     5772.17     5987.99     42.27 o
  -4   2   6      927.92     1069.64      6.82 o
  -3   2   6       98.90      103.53      1.05 o
  -2   2   6       72.53       73.73      1.24 o
  -1   2   6       17.20       22.20      0.75 o
   0   2   6       34.52       22.83      0.78 o
   1   2   6      587.17      588.21      3.31 o
   2   2   6     5258.55     5414.79     32.21 o
   3   2   6       57.55       65.42      1.10 o
   4   2   6       32.40       36.58      0.84 o
   5   2   6       65.94       64.87      1.02 o
   6   2   6       14.26       21.15      0.78 o
   7   2   6       32.87       33.84      0.75 o
   8   2   6       21.48       16.24      0.70 o
   9   2   6      583.30      539.95      4.62 o
  10   2   6       32.31       35.44      1.90 o
  11   2   6      882.15      834.68      9.62 o
  12   2   6       54.76       53.27      2.41 o
  13   2   6      164.10      159.83      3.36 o
  14   2   6       47.30       43.65      1.78 o
  15   2   6       81.29       86.25      2.36 o
  16   2   6        3.78        1.81      1.06 o
  17   2   6       35.85       38.41      2.83 o
 -18   3   6        6.34        4.89      1.25 o
 -17   3   6       35.83       40.36      2.31 o
 -16   3   6       19.99       25.57      2.56 o
 -15   3   6       62.12       60.73      2.96 o
 -14   3   6      107.36      106.65      4.57 o
 -13   3   6       34.46       36.42      2.53 o
 -12   3   6      373.82      390.01      6.99 o
 -11   3   6      886.52      845.23     14.16 o
 -10   3   6      156.54      143.50      3.18 o
  -9   3   6       77.04       74.13      2.21 o
  -8   3   6        8.16        4.58      1.07 o
  -7   3   6       28.59       25.46      1.12 o
  -6   3   6       38.07       29.55      1.09 o
  -5   3   6      410.21      422.62      3.59 o
  -4   3   6      404.99      440.87      3.13 o
  -3   3   6        1.66        4.25      0.54 o
  -2   3   6      282.37      268.24      2.42 o
  -1   3   6      122.07      118.31      1.17 o
   0   3   6      192.94      172.56      1.29 o
   1   3   6      542.88      553.04      3.03 o
   2   3   6      506.88      554.22      2.93 o
   3   3   6       25.19       29.52      0.65 o
   4   3   6      620.74      603.19      3.66 o
   5   3   6      218.66      194.45      1.60 o
   6   3   6      115.27      113.55      1.40 o
   7   3   6        1.14        1.68      0.49 o
   8   3   6       23.19       22.02      0.99 o
   9   3   6       16.47       15.21      1.15 o
  10   3   6      773.44      762.10      7.91 o
  11   3   6       49.94       45.29      2.22 o
  12   3   6       29.94       30.81      2.14 o
  13   3   6        2.86        4.78      1.15 o
  14   3   6       43.03       41.64      1.78 o
  15   3   6        0.16       -0.34      0.74 o
  16   3   6        2.80        1.73      1.31 o
 -17   4   6        4.14        4.25      1.45 o
 -16   4   6        0.16       -0.51      1.35 o
 -15   4   6       67.32       71.24      3.58 o
 -14   4   6      179.09      194.62      4.27 o
 -13   4   6      185.57      194.11      5.46 o
 -12   4   6       88.85       84.12      2.66 o
 -11   4   6      352.14      346.39      6.17 o
 -10   4   6      387.60      380.75      6.27 o
  -9   4   6      140.72      141.18      3.40 o
  -8   4   6       28.09       30.27      1.94 o
  -7   4   6       14.57       16.46      1.53 o
  -6   4   6       22.84       33.45      3.05 o
  -5   4   6        6.66        4.16      0.94 o
  -4   4   6       62.12       66.69      1.33 o
  -3   4   6        6.19        3.69      0.76 o
  -2   4   6       94.12       80.75      1.24 o
  -1   4   6       90.22      100.17      1.48 o
   0   4   6        1.47        2.31      0.53 o
   1   4   6       11.05       11.78      0.66 o
   2   4   6      132.13      144.77      1.58 o
   3   4   6      487.91      485.37      3.71 o
   4   4   6      757.41      800.96      6.64 o
   5   4   6       12.79       18.16      0.87 o
   6   4   6       70.62       66.29      1.92 o
   7   4   6        0.75        1.73      0.89 o
   8   4   6      222.11      226.16      3.60 o
   9   4   6     1076.43     1041.86     10.87 o
  10   4   6        3.94        4.55      1.29 o
  11   4   6      646.50      656.30      8.71 o
  12   4   6      477.28      507.08      7.83 o
  13   4   6       42.95       42.35      1.96 o
  14   4   6        5.45        5.73      1.55 o
  15   4   6      142.43      158.88      5.97 o
 -15   5   6       38.91       46.59      3.08 o
 -14   5   6        0.07        0.90      1.12 o
 -13   5   6        3.97        3.60      1.16 o
 -12   5   6       33.71       43.01      4.52 o
 -11   5   6        4.01        7.03      1.65 o
 -10   5   6      177.45      171.28      3.57 o
  -9   5   6        0.12        1.46      1.16 o
  -8   5   6        0.00        0.32      1.00 o
  -7   5   6       35.75       36.81      2.11 o
  -6   5   6       29.65       23.16      2.09 o
  -5   5   6        9.37        7.81      1.12 o
  -4   5   6       14.23       17.29      1.30 o
  -3   5   6      950.12      898.77      9.43 o
  -2   5   6       10.36       11.54      1.27 o
  -1   5   6       28.69       27.11      1.50 o
   0   5   6       75.70       74.67      2.07 o
   1   5   6      397.58      376.92      5.86 o
   2   5   6       34.69       34.64      1.97 o
   3   5   6       47.18       42.76      2.24 o
   4   5   6      511.93      516.48      7.27 o
   5   5   6      261.10      277.00      5.04 o
   6   5   6       16.39       21.19      1.67 o
   7   5   6       72.57       75.39      2.45 o
   8   5   6      236.83      241.95      3.71 o
   9   5   6        0.33        5.15      1.17 o
  10   5   6       56.37       64.96      1.89 o
  11   5   6      316.23      322.11      4.50 o
  12   5   6      210.93      222.30      5.58 o
  13   5   6      222.76      248.44      8.10 o
  14   5   6        9.97       10.07      2.98 o
 -13   6   6        7.12        7.44      1.19 o
 -12   6   6        0.08        1.58      0.96 o
 -11   6   6        7.29        5.83      1.23 o
 -10   6   6       75.24       77.16      2.75 o
  -9   6   6       17.22       19.59      1.60 o
  -8   6   6       24.73       27.79      1.59 o
  -7   6   6        2.25        3.36      1.18 o
  -6   6   6       19.41       17.13      1.75 o
  -5   6   6       67.34       60.50      2.44 o
  -4   6   6        1.20        1.58      1.23 o
  -3   6   6       44.62       44.14      2.29 o
  -2   6   6      440.68      458.64      6.09 o
  -1   6   6       44.78       48.66      2.49 o
   0   6   6      128.30      137.41      3.31 o
   1   6   6       13.54       11.19      1.43 o
   2   6   6        3.75        4.93      1.30 o
   3   6   6      637.03      646.23      7.90 o
   4   6   6       31.89       32.40      2.14 o
   5   6   6       83.11       87.75      2.58 o
   6   6   6       34.78       38.45      1.94 o
   7   6   6       24.53       26.94      1.80 o
   8   6   6        0.65        0.49      0.98 o
   9   6   6        0.37        0.78      0.90 o
  10   6   6       37.30       35.81      1.40 o
  11   6   6       66.30       67.72      2.39 o
  12   6   6        0.22        0.76      1.43 o
 -11   7   6        0.00        0.15      0.92 o
 -10   7   6        9.26        4.99      0.96 o
  -9   7   6       25.52       24.79      2.53 o
  -8   7   6        5.38        2.97      1.23 o
  -7   7   6        0.15        0.45      0.91 o
  -6   7   6        4.27        5.84      1.46 o
  -5   7   6       17.66       13.68      1.84 o
  -4   7   6       13.31        8.34      1.18 o
  -3   7   6      136.14      138.07      3.34 o
  -2   7   6        1.79        0.28      1.29 o
  -1   7   6       69.99       70.06      2.48 o
   0   7   6        8.96        8.12      1.52 o
   1   7   6       10.97       13.64      2.13 o
   2   7   6        0.20        0.99      1.07 o
   3   7   6      133.08      146.41      2.94 o
   4   7   6        5.78        5.07      1.24 o
   5   7   6      169.18      187.88      3.25 o
   6   7   6        4.80        5.69      1.17 o
   7   7   6       29.86       27.85      1.94 o
   8   7   6       65.66       68.66      2.12 o
   9   7   6        0.93        0.98      0.99 o
  -6   8   6        5.54        3.76      1.09 o
  -5   8   6        2.29        1.44      1.21 o
  -4   8   6        9.61        5.79      1.73 o
  -3   8   6        3.37        3.12      0.85 o
  -2   8   6        4.25        1.91      1.12 o
  -1   8   6        5.35        4.14      1.23 o
   0   8   6        8.26        6.53      0.99 o
   1   8   6        2.28        3.06      1.06 o
   2   8   6        2.36        1.47      0.88 o
   3   8   6       12.47        6.58      1.02 o
   4   8   6       16.38       15.21      1.47 o
 -19   0   7        0.94       -0.80      1.20 o
 -17   0   7       72.38       64.78      3.99 o
 -15   0   7      328.31      266.11      9.14 o
 -13   0   7       45.18       46.11      2.82 o
 -11   0   7      227.83      199.96      2.92 o
  -9   0   7      442.22      467.13      3.60 o
  -7   0   7     1411.21     1671.13     12.10 o
  -5   0   7      637.64      684.77      5.28 o
  -3   0   7      167.64      169.37      1.92 o
  -1   0   7     1595.78     1632.14     14.95 o
   1   0   7     6907.81     6755.16     62.02 o
   3   0   7        0.89        1.14      0.53 o
   5   0   7     1031.52     1070.66      7.07 o
   7   0   7      162.66      133.97      2.01 o
   9   0   7      182.64      175.67      2.56 o
  11   0   7       55.00       49.96      3.34 o
  13   0   7       58.45       65.66      2.73 o
  15   0   7       56.38       56.41      2.33 o
  17   0   7      149.48      182.16      6.48 o
 -19   1   7        7.78        3.69      2.20 o
 -18   1   7       14.60        8.19      1.71 o
 -17   1   7       30.91       26.36      1.95 o
 -16   1   7       37.98       33.37      2.18 o
 -15   1   7      155.48      148.28      3.43 o
 -14   1   7        4.25        7.05      1.25 o
 -13   1   7      468.81      453.32      6.32 o
 -12   1   7        0.08        0.30      0.90 o
 -11   1   7      238.81      227.67      3.97 o
 -10   1   7        9.99       11.46      0.81 o
  -9   1   7      674.14      682.14      5.63 o
  -8   1   7     3544.11     3931.24     25.69 o
  -7   1   7       12.84       19.18      0.53 o
  -6   1   7        7.00       11.91      0.53 o
  -5   1   7     3065.68     3314.34     19.87 o
  -4   1   7     1255.60     1302.58      7.60 o
  -3   1   7     1916.91     1921.77     11.25 o
  -2   1   7      391.28      375.38      2.55 o
  -1   1   7    16548.35    16859.34    141.31 o
   0   1   7     5633.77     5419.62     35.11 o
   1   1   7     1224.87     1202.22      6.90 o
   2   1   7      283.40      275.96      1.81 o
   3   1   7     1793.97     1889.13     10.05 o
   4   1   7      447.17      473.74      2.98 o
   5   1   7     2735.71     3057.76     16.80 o
   6   1   7        4.14        3.65      0.50 o
   7   1   7     1566.36     1591.31      9.31 o
   8   1   7      760.69      774.53      5.14 o
   9   1   7      330.63      321.92      3.39 o
  10   1   7        9.93       10.66      1.31 o
  11   1   7     1471.16     1435.67     13.79 o
  12   1   7       41.61       46.75      2.07 o
  13   1   7        9.66       10.08      1.21 o
  14   1   7       20.23       21.76      1.52 o
  15   1   7      121.93      124.51      2.72 o
  16   1   7        1.34        0.86      0.65 o
  17   1   7        6.29        6.35      1.00 o
 -18   2   7        0.46        0.68      1.33 o
 -17   2   7        7.29        5.48      1.16 o
 -16   2   7        1.22        0.96      1.08 o
 -15   2   7       13.24       16.17      1.56 o
 -14   2   7        1.17        0.88      1.03 o
 -13   2   7        0.23       -0.71      1.03 o
 -12   2   7        0.21        1.28      1.09 o
 -11   2   7        9.42        9.96      1.26 o
 -10   2   7      183.71      166.95      2.55 o
  -9   2   7       33.79       33.53      1.15 o
  -8   2   7      220.88      208.73      2.06 o
  -7   2   7      258.98      234.64      1.92 o
  -6   2   7      831.53      836.05      5.79 o
  -5   2   7       10.29        8.48      0.56 o
  -4   2   7       62.92       76.60      0.88 o
  -3   2   7        7.72       15.32      0.94 o
  -2   2   7      162.35      154.72      1.56 o
  -1   2   7      143.98      154.58      1.50 o
   0   2   7       87.13       94.61      1.15 o
   1   2   7        3.28        6.81      0.52 o
   2   2   7       13.74       11.27      0.56 o
   3   2   7      384.15      423.26      2.70 o
   4   2   7       63.94       80.05      1.02 o
   5   2   7       99.51      101.50      1.16 o
   6   2   7       42.37       47.66      0.91 o
   7   2   7       19.81       17.79      0.65 o
   8   2   7       44.62       46.22      0.99 o
   9   2   7      116.38      116.94      2.04 o
  10   2   7       90.59       82.49      2.32 o
  11   2   7      192.01      197.54      3.92 o
  12   2   7      178.25      187.50      3.72 o
  13   2   7      136.47      142.19      2.66 o
  14   2   7       26.36       23.29      1.45 o
  15   2   7        2.67        2.53      0.92 o
  16   2   7        0.15        0.24      0.51 o
  17   2   7       28.83       40.28      2.54 o
 -18   3   7       45.30       66.33      3.48 o
 -17   3   7       33.40       32.14      2.01 o
 -16   3   7        0.19        0.25      1.36 o
 -15   3   7        2.84        5.77      1.70 o
 -14   3   7       37.33       44.59      3.34 o
 -13   3   7      538.46      546.02      9.80 o
 -12   3   7     1025.55     1015.99     13.41 o
 -11   3   7       20.71       27.06      2.57 o
 -10   3   7       11.48       11.74      1.84 o
  -9   3   7      465.01      457.58      6.01 o
  -8   3   7     1117.83     1100.10     12.25 o
  -7   3   7       29.13       24.86      1.21 o
  -6   3   7      201.99      192.89      2.38 o
  -5   3   7     1252.03     1244.83      9.20 o
  -4   3   7     1987.94     2133.85     14.43 o
  -3   3   7     2225.55     2333.17     15.66 o
  -2   3   7       66.43       66.15      1.30 o
  -1   3   7     2289.71     2467.42     15.56 o
   0   3   7      368.41      381.86      2.69 o
   1   3   7       33.42       22.78      0.70 o
   2   3   7      720.43      714.95      4.02 o
   3   3   7      206.99      238.29      1.74 o
   4   3   7        0.01        1.14      0.46 o
   5   3   7      200.57      242.37      1.97 o
   6   3   7      153.30      141.99      1.65 o
   7   3   7       10.09       11.35      1.14 o
   8   3   7      131.12      119.57      1.99 o
   9   3   7      103.26      108.13      2.47 o
  10   3   7       62.48       61.51      2.17 o
  11   3   7     1306.14     1358.31     16.28 o
  12   3   7      131.35      138.40      3.65 o
  13   3   7        6.70        5.81      1.32 o
  14   3   7       18.25       22.69      1.61 o
  15   3   7       17.70       14.31      1.53 o
  16   3   7        0.28        0.40      1.14 o
 -17   4   7        0.01       -0.32      1.05 o
 -16   4   7        3.69        2.91      1.57 o
 -15   4   7       28.97       27.70      3.92 o
 -14   4   7       37.73       37.61      2.31 o
 -13   4   7       11.36       18.13      2.62 o
 -12   4   7       70.35       56.37      2.27 o
 -11   4   7      708.63      681.66     11.16 o
 -10   4   7      266.28      273.31      4.65 o
  -9   4   7       64.34       58.30      2.47 o
  -8   4   7       93.42       95.17      3.64 o
  -7   4   7      154.89      145.12      3.31 o
  -6   4   7      473.07      454.29      6.13 o
  -5   4   7       74.82       84.18      2.03 o
  -4   4   7      693.89      718.23      6.73 o
  -3   4   7      272.87      285.85      2.92 o
  -2   4   7      387.20      376.09      2.99 o
  -1   4   7       86.78       96.33      1.41 o
   0   4   7        0.29       -0.43      0.47 o
   1   4   7       12.05       13.54      0.72 o
   2   4   7      236.35      227.29      2.37 o
   3   4   7      219.44      235.60      2.83 o
   4   4   7      255.20      255.36      3.70 o
   5   4   7        4.65        7.64      0.87 o
   6   4   7       46.23       47.61      1.91 o
   7   4   7      233.98      236.99      3.58 o
   8   4   7        0.02        0.32      0.84 o
   9   4   7      127.74      120.26      2.99 o
  10   4   7        2.41        1.44      1.07 o
  11   4   7       23.92       28.82      1.95 o
  12   4   7       56.67       58.60      2.50 o
  13   4   7        8.02        6.51      1.25 o
  14   4   7        3.96        3.59      0.79 o
  15   4   7       12.82       10.25      1.82 o
 -15   5   7        2.57        0.82      1.18 o
 -14   5   7       13.07       11.38      1.95 o
 -13   5   7      192.98      195.09      4.72 o
 -12   5   7       51.71       59.51      2.61 o
 -11   5   7      170.88      170.06      4.15 o
 -10   5   7        5.75        4.65      1.37 o
  -9   5   7        2.41        1.68      1.14 o
  -8   5   7        0.04        1.23      1.01 o
  -7   5   7        0.59        1.31      1.03 o
  -6   5   7       46.81       48.25      3.05 o
  -5   5   7       30.03       26.46      2.10 o
  -4   5   7        9.28        7.96      1.11 o
  -3   5   7        7.78        9.74      1.14 o
  -2   5   7      433.31      423.11      5.38 o
  -1   5   7        9.58       11.71      1.52 o
   0   5   7      541.98      514.44      5.52 o
   1   5   7     1167.63     1157.87     11.10 o
   2   5   7      983.63      990.51      9.82 o
   3   5   7       97.04       93.76      3.00 o
   4   5   7        0.12        1.12      0.98 o
   5   5   7      248.43      250.22      4.13 o
   6   5   7      220.62      210.14      3.58 o
   7   5   7       23.97       31.64      1.89 o
   8   5   7      486.38      489.67      6.37 o
   9   5   7      111.55      111.31      2.49 o
  10   5   7      311.32      283.60      5.83 o
  11   5   7       54.05       64.62      2.48 o
  12   5   7      129.57      139.49      3.45 o
  13   5   7        0.71        0.17      0.66 o
 -13   6   7        0.15        0.13      1.09 o
 -12   6   7        7.06        4.47      1.12 o
 -11   6   7        5.77        2.96      0.99 o
 -10   6   7       40.38       42.52      2.23 o
  -9   6   7        9.06       13.55      1.45 o
  -8   6   7       17.84       12.88      1.44 o
  -7   6   7       78.32       69.62      2.83 o
  -6   6   7      536.95      506.90      7.39 o
  -5   6   7       47.42       36.24      1.64 o
  -4   6   7       68.55       74.30      2.46 o
  -3   6   7       10.20        7.94      1.33 o
  -2   6   7      111.01      117.97      2.69 o
  -1   6   7        1.33        0.39      1.16 o
   0   6   7      120.43      128.38      3.31 o
   1   6   7      134.14      144.21      2.81 o
   2   6   7        2.01        1.88      1.16 o
   3   6   7       14.71       17.96      1.54 o
   4   6   7      233.15      235.54      4.21 o
   5   6   7        2.81        2.99      1.33 o
   6   6   7        2.06        3.11      1.10 o
   7   6   7       14.52       19.23      1.37 o
   8   6   7       12.03       13.55      1.60 o
   9   6   7       11.30        7.11      1.31 o
  10   6   7        3.99        5.59      0.89 o
  11   6   7       22.62       15.50      1.72 o
 -10   7   7      102.47       99.74      3.57 o
  -9   7   7        9.87        4.00      0.84 o
  -8   7   7        0.13        0.92      0.81 o
  -7   7   7        6.32        2.32      1.18 o
  -6   7   7        3.80        7.25      1.69 o
  -5   7   7        0.04        1.03      1.06 o
  -4   7   7        7.81        9.71      1.24 o
  -3   7   7       11.71       10.94      1.71 o
  -2   7   7      136.89      140.75      3.35 o
  -1   7   7        1.56        1.01      1.05 o
   0   7   7      541.19      564.97      9.85 o
   1   7   7       15.13       13.53      1.69 o
   2   7   7       11.71       11.30      1.35 o
   3   7   7       15.92       15.65      1.43 o
   4   7   7      114.18      117.03      2.78 o
   5   7   7        5.37        5.62      1.12 o
   6   7   7        4.34        3.55      1.01 o
   7   7   7        6.17        4.82      1.02 o
   8   7   7      163.90      182.21      4.71 o
   9   7   7       24.11       32.45      3.09 o
  -5   8   7        0.21        0.35      1.04 o
  -4   8   7        0.19       -0.21      1.26 o
  -3   8   7        3.86        3.96      1.11 o
  -2   8   7       10.69       11.96      1.20 o
  -1   8   7       13.22        9.03      1.49 o
   0   8   7        0.75        0.05      0.73 o
   1   8   7        0.08       -0.23      0.78 o
   2   8   7        9.31        9.17      1.56 o
   3   8   7        2.76        2.31      1.30 o
   4   8   7      107.17      126.21      3.80 o
 -18   0   8        2.97        6.62      2.13 o
 -16   0   8      363.67      332.86      8.36 o
 -14   0   8       30.37       43.39      3.99 o
 -12   0   8     1133.71     1071.72     17.73 o
 -10   0   8      309.42      282.41      2.70 o
  -8   0   8        2.44        5.00      0.57 o
  -6   0   8     1595.06     1549.49     11.70 o
  -4   0   8        1.29        5.04      0.82 o
  -2   0   8     2305.96     2263.26     20.08 o
   0   0   8     2598.59     2771.71     24.24 o
   2   0   8     5887.78     5926.28     53.58 o
   4   0   8     1406.51     1507.90     10.91 o
   6   0   8        4.19        3.26      0.52 o
   8   0   8      340.12      364.12      3.97 o
  10   0   8     1848.37     1741.58     25.29 o
  12   0   8       31.41       27.26      2.16 o
  14   0   8       15.56       16.71      2.42 o
  16   0   8       13.73        9.57      1.79 o
 -18   1   8       10.06        5.84      1.11 o
 -17   1   8       11.46        6.76      1.33 o
 -16   1   8       27.21       22.27      2.39 o
 -15   1   8      112.30       94.52      2.41 o
 -14   1   8      115.00      111.67      3.41 o
 -13   1   8       13.31       11.95      1.37 o
 -12   1   8     1325.20     1296.99     14.77 o
 -11   1   8        6.08        6.52      1.12 o
 -10   1   8      500.94      544.02      4.62 o
  -9   1   8       42.38       54.44      1.10 o
  -8   1   8        4.31        4.94      0.53 o
  -7   1   8       63.66       50.52      0.81 o
  -6   1   8     1213.26     1308.30      7.39 o
  -5   1   8       31.77       34.55      0.69 o
  -4   1   8     2278.54     2395.61     13.75 o
  -3   1   8       52.15       53.30      0.88 o
  -2   1   8      156.68      165.83      1.52 o
  -1   1   8     2134.20     2229.54     13.40 o
   0   1   8      139.12      139.46      2.09 o
   1   1   8        1.21        1.43      0.47 o
   2   1   8      337.93      332.54      2.27 o
   3   1   8      869.56      847.49      4.58 o
   4   1   8     1937.53     2151.72     11.74 o
   5   1   8       65.21       65.35      1.07 o
   6   1   8      439.90      388.49      2.41 o
   7   1   8        1.98        3.30      0.47 o
   8   1   8        0.09        0.76      0.50 o
   9   1   8      254.92      232.88      2.80 o
  10   1   8     1273.40     1260.08     12.17 o
  11   1   8       16.92       14.86      1.32 o
  12   1   8      833.14      841.09      9.70 o
  13   1   8        4.01        4.56      1.04 o
  14   1   8       27.26       27.22      1.69 o
  15   1   8       36.81       38.83      2.13 o
  16   1   8        0.92        1.57      0.79 o
  17   1   8       19.42       15.44      4.13 o
 -18   2   8        0.59       -0.21      0.87 o
 -17   2   8        0.43        0.00      0.85 o
 -16   2   8       25.36       23.24      1.77 o
 -15   2   8        1.55        1.23      1.23 o
 -14   2   8       11.55       12.84      2.65 o
 -13   2   8      105.31      109.29      4.03 o
 -12   2   8      260.22      266.21      5.20 o
 -11   2   8        0.05        1.13      1.20 o
 -10   2   8       40.36       40.08      1.98 o
  -9   2   8      997.33     1013.69      9.84 o
  -8   2   8      197.10      196.42      2.67 o
  -7   2   8        1.15        1.64      0.47 o
  -6   2   8      304.43      298.06      2.63 o
  -5   2   8       23.49       25.20      0.99 o
  -4   2   8      390.51      420.93      3.31 o
  -3   2   8      312.59      315.76      2.35 o
  -2   2   8      503.77      469.04      3.32 o
  -1   2   8      208.21      218.77      1.93 o
   0   2   8      432.22      472.75      3.21 o
   1   2   8      470.90      507.72      3.37 o
   2   2   8     3400.33     3557.58     21.50 o
   3   2   8      207.97      215.69      1.63 o
   4   2   8        0.90        3.87      0.55 o
   5   2   8      482.22      521.62      3.42 o
   6   2   8        2.92        4.64      0.50 o
   7   2   8      458.94      448.32      3.16 o
   8   2   8      411.09      387.93      3.86 o
   9   2   8      533.38      478.80      5.02 o
  10   2   8       56.22       50.30      1.72 o
  11   2   8      465.89      492.65     11.96 o
  12   2   8      147.26      156.72      3.61 o
  13   2   8      202.73      223.59      3.63 o
  14   2   8      548.84      561.91      6.81 o
  15   2   8        0.16        0.19      0.70 o
  16   2   8        4.61        5.07      1.93 o
 -17   3   8        0.12        0.06      0.84 o
 -16   3   8        1.36        0.43      0.99 o
 -15   3   8        9.59       10.79      2.17 o
 -14   3   8       39.35       42.68      2.73 o
 -13   3   8       84.23      100.49      3.55 o
 -12   3   8       40.90       34.32      4.95 o
 -11   3   8       71.48       65.72      2.66 o
 -10   3   8      725.87      696.38      9.22 o
  -9   3   8      430.12      412.63      6.59 o
  -8   3   8       27.94       22.70      1.57 o
  -7   3   8        2.56        1.87      0.66 o
  -6   3   8      176.81      195.75      2.06 o
  -5   3   8      360.33      341.32      2.74 o
  -4   3   8       17.99       23.04      0.98 o
  -3   3   8       11.74       17.80      0.88 o
  -2   3   8      122.92      143.57      1.69 o
  -1   3   8      745.09      724.70      4.83 o
   0   3   8      156.73      166.21      2.56 o
   1   3   8       91.31       77.88      1.12 o
   2   3   8       24.50       26.22      0.78 o
   3   3   8      629.00      626.09      3.71 o
   4   3   8      634.89      691.89      4.49 o
   5   3   8      845.72      848.88      5.59 o
   6   3   8     1101.70     1084.14      8.06 o
   7   3   8       78.72       65.87      1.71 o
   8   3   8        3.38        7.35      1.03 o
   9   3   8      489.56      473.04      5.83 o
  10   3   8      223.54      221.15      4.04 o
  11   3   8        8.42        7.17      1.48 o
  12   3   8      132.64      135.88      3.94 o
  13   3   8      243.36      252.38      4.82 o
  14   3   8        9.15       10.77      1.95 o
  15   3   8       17.07       15.90      1.58 o
 -16   4   8       63.27       74.52      3.11 o
 -15   4   8        1.89        1.62      1.33 o
 -14   4   8      197.78      199.94      4.79 o
 -13   4   8       73.49       84.97      3.58 o
 -12   4   8      232.50      235.95      4.99 o
 -11   4   8      465.37      436.87      9.05 o
 -10   4   8        5.04        7.40      2.01 o
  -9   4   8        0.06       -0.16      0.90 o
  -8   4   8      121.69      123.91      3.25 o
  -7   4   8        0.06        3.24      1.00 o
  -6   4   8       14.92       11.97      1.13 o
  -5   4   8     2027.48     2099.72     18.33 o
  -4   4   8      531.19      546.97      5.05 o
  -3   4   8      141.46      128.15      1.83 o
  -2   4   8        5.51        5.17      0.78 o
  -1   4   8       34.35       31.61      0.94 o
   0   4   8       62.34       63.10      1.20 o
   1   4   8      327.91      330.83      2.72 o
   2   4   8       25.83       24.02      0.91 o
   3   4   8      163.29      182.04      2.53 o
   4   4   8      229.12      215.61      2.93 o
   5   4   8      425.98      381.70      4.19 o
   6   4   8      114.20      103.15      2.35 o
   7   4   8      292.03      300.95      4.19 o
   8   4   8      527.22      489.85      4.99 o
   9   4   8      110.95      104.79      2.79 o
  10   4   8        2.68        2.42      1.12 o
  11   4   8      743.89      779.31     10.11 o
  12   4   8      305.03      330.35      5.92 o
  13   4   8       83.39       85.90      2.90 o
  14   4   8       89.12      101.16      4.35 o
 -15   5   8       23.09       30.58      3.66 o
 -14   5   8       28.60       22.00      2.57 o
 -13   5   8        3.86        3.21      1.26 o
 -12   5   8       23.71       29.21      1.83 o
 -11   5   8      103.84       94.67      4.63 o
 -10   5   8       18.42       31.46      2.36 o
  -9   5   8      376.63      364.18      7.24 o
  -8   5   8       34.09       34.69      1.72 o
  -7   5   8        1.31        1.94      1.15 o
  -6   5   8       70.69       67.35      2.31 o
  -5   5   8      385.31      364.57      4.67 o
  -4   5   8      118.43      119.59      2.45 o
  -3   5   8      235.35      218.49      3.04 o
  -2   5   8        9.91        9.03      1.08 o
  -1   5   8      169.91      155.88      2.86 o
   0   5   8       37.49       42.74      1.80 o
   1   5   8      934.59      899.46      8.46 o
   2   5   8       25.02       21.65      2.06 o
   3   5   8      138.93      133.10      3.29 o
   4   5   8      126.91      135.45      2.87 o
   5   5   8      169.69      170.17      3.35 o
   6   5   8       13.50       14.61      1.41 o
   7   5   8        0.20       -0.72      0.96 o
   8   5   8        7.51        4.89      1.37 o
   9   5   8        2.56        4.61      1.27 o
  10   5   8      114.02      129.55      3.29 o
  11   5   8      232.68      224.13      9.82 o
  12   5   8      143.98      129.72      8.39 o
  13   5   8       15.42       14.03      2.60 o
 -13   6   8        3.82        3.71      1.41 o
 -12   6   8        0.24        1.35      1.63 o
 -11   6   8        0.01       -0.05      0.84 o
 -10   6   8       26.49       29.53      1.69 o
  -9   6   8      177.39      189.05      3.78 o
  -8   6   8       35.32       38.27      1.99 o
  -7   6   8      383.07      353.70      4.99 o
  -6   6   8        2.42        2.05      1.07 o
  -5   6   8       84.69       93.69      2.31 o
  -4   6   8      102.21      104.01      2.62 o
  -3   6   8      183.18      180.91      3.36 o
  -2   6   8        2.83        4.07      1.14 o
  -1   6   8        4.08        5.76      1.29 o
   0   6   8        2.49        2.72      1.20 o
   1   6   8      826.79      854.46     13.33 o
   2   6   8      691.41      719.83     12.30 o
   3   6   8       42.19       43.55      1.83 o
   4   6   8        5.74        7.91      1.32 o
   5   6   8       66.74       63.17      2.62 o
   6   6   8       25.92       28.79      2.26 o
   7   6   8        0.00        0.85      1.00 o
   8   6   8        1.01        0.80      1.22 o
   9   6   8        3.56        4.87      1.47 o
  10   6   8       22.71       16.49      1.79 o
  11   6   8       47.70       53.26      4.25 o
 -10   7   8       98.32      122.29      9.23 o
  -9   7   8      183.38      194.64     12.07 o
  -8   7   8        1.44        1.43      0.89 o
  -7   7   8       18.38       20.66      1.55 o
  -6   7   8       16.31       18.36      2.02 o
  -5   7   8       57.31       63.65      3.56 o
  -4   7   8       37.41       38.92      1.86 o
  -3   7   8        7.28        5.63      1.23 o
  -2   7   8        6.04        4.17      1.19 o
  -1   7   8        2.24        1.87      1.36 o
   0   7   8      623.32      663.27     21.77 o
   1   7   8      443.47      470.54     15.78 o
   2   7   8       24.61       22.42      1.58 o
   3   7   8        6.40        6.88      1.22 o
   4   7   8        9.05        9.90      1.20 o
   5   7   8       13.53       13.96      1.54 o
   6   7   8       46.92       43.80      1.87 o
   7   7   8        0.04       -0.29      1.00 o
   8   7   8      118.68      132.06      3.77 o
  -4   8   8        9.57        8.92      1.37 o
  -3   8   8        4.47        7.90      1.52 o
  -2   8   8       77.86       95.12      3.57 o
  -1   8   8       39.72       44.77      3.09 o
   0   8   8        2.49        2.22      1.11 o
   1   8   8        5.83        4.59      1.25 o
   2   8   8        0.06        0.35      1.23 o
 -17   0   9       82.60       90.37      6.50 o
 -15   0   9      133.67      125.51      4.44 o
 -13   0   9      190.06      174.68      6.13 o
 -11   0   9      641.98      639.97      8.78 o
  -9   0   9      750.49      764.21      5.69 o
  -7   0   9     1074.20     1202.61      9.32 o
  -5   0   9      203.69      210.55      2.97 o
  -3   0   9     2122.00     2166.69     23.43 o
  -1   0   9       65.22       59.17      1.86 o
   1   0   9      450.68      470.02      5.65 o
   3   0   9       37.96       57.81      1.06 o
   5   0   9      765.66      754.46      6.03 o
   7   0   9       79.97       78.55      2.80 o
   9   0   9       75.70       71.29      2.62 o
  11   0   9      889.53      896.32     14.78 o
  13   0   9       15.43       15.69      2.35 o
  15   0   9       39.82       47.45      2.47 o
 -18   1   9       40.82       42.60      4.38 o
 -17   1   9        4.51        2.73      1.35 o
 -16   1   9       27.09       21.51      2.39 o
 -15   1   9      128.52      120.19      3.72 o
 -14   1   9       38.58       43.93      2.18 o
 -13   1   9     1214.90     1176.37     15.69 o
 -12   1   9      286.79      304.56      6.27 o
 -11   1   9       12.64       16.66      1.25 o
 -10   1   9       19.06       21.72      1.16 o
  -9   1   9      645.34      621.26      4.28 o
  -8   1   9        0.15        1.51      0.59 o
  -7   1   9        3.44        5.37      0.56 o
  -6   1   9      479.69      480.11      2.99 o
  -5   1   9     1298.05     1495.70      8.76 o
  -4   1   9       43.91       38.69      0.76 o
  -3   1   9     1335.38     1428.16      8.67 o
  -2   1   9      293.03      335.01      2.19 o
  -1   1   9       52.82       49.83      1.30 o
   0   1   9      153.47      149.49      1.79 o
   1   1   9      723.33      799.77      5.11 o
   2   1   9      122.70      135.49      1.39 o
   3   1   9        0.00        1.01      0.37 o
   4   1   9      163.69      143.08      1.37 o
   5   1   9       20.78       27.16      0.67 o
   6   1   9      158.10      155.97      1.58 o
   7   1   9      114.62      112.24      1.58 o
   8   1   9       40.29       42.70      1.39 o
   9   1   9       97.36      106.63      2.25 o
  10   1   9       43.25       43.43      1.94 o
  11   1   9      112.38       98.80      2.86 o
  12   1   9      575.76      553.21      8.05 o
  13   1   9      351.18      369.51      5.13 o
  14   1   9       20.23       20.12      1.62 o
  15   1   9        3.16        2.81      1.09 o
  16   1   9       31.61       34.75      1.85 o
 -18   2   9       11.08        5.51      1.64 o
 -17   2   9       32.39       32.85      2.63 o
 -16   2   9        2.08        3.10      1.09 o
 -15   2   9        0.08        1.66      1.19 o
 -14   2   9       26.69       31.97      2.54 o
 -13   2   9      141.51      139.39      4.35 o
 -12   2   9      245.79      253.72      4.67 o
 -11   2   9       49.82       50.33      2.48 o
 -10   2   9        1.13        4.70      1.36 o
  -9   2   9        0.07        0.78      0.74 o
  -8   2   9      189.92      188.35      2.85 o
  -7   2   9      116.28      111.60      1.86 o
  -6   2   9       65.62       64.52      1.19 o
  -5   2   9        9.27       10.82      0.73 o
  -4   2   9      192.95      174.22      1.70 o
  -3   2   9      133.38      140.31      1.61 o
  -2   2   9       41.52       44.98      0.76 o
  -1   2   9      678.74      695.00      5.37 o
   0   2   9       77.85       89.89      1.24 o
   1   2   9      335.47      384.03      3.05 o
   2   2   9        8.78       11.14      0.62 o
   3   2   9      587.16      619.60      3.58 o
   4   2   9      138.64      145.76      1.60 o
   5   2   9      478.76      517.20      3.79 o
   6   2   9      424.63      425.31      3.44 o
   7   2   9       41.46       39.81      1.52 o
   8   2   9        0.77        1.72      0.88 o
   9   2   9      657.97      623.83      8.13 o
  10   2   9       49.20       48.67      2.32 o
  11   2   9       55.59       61.75      6.43 o
  12   2   9      168.27      176.05      4.35 o
  13   2   9      169.56      175.06      4.66 o
  14   2   9        0.11        0.99      1.27 o
  15   2   9        0.53        0.64      1.07 o
  16   2   9      139.63      160.67      5.20 o
 -17   3   9        2.56        4.03      1.59 o
 -16   3   9        0.03       -0.58      0.94 o
 -15   3   9       49.92       55.69      2.96 o
 -14   3   9      533.57      566.09      7.69 o
 -13   3   9      853.40      907.20     14.36 o
 -12   3   9     1936.64     1965.03     29.19 o
 -11   3   9     3737.52     3784.19     49.89 o
 -10   3   9       39.75       41.39      2.12 o
  -9   3   9       25.39       30.57      2.94 o
  -8   3   9        1.94        4.19      1.12 o
  -7   3   9       70.10       77.39      1.62 o
  -6   3   9       89.61       93.56      1.67 o
  -5   3   9      237.11      261.77      2.37 o
  -4   3   9      442.25      436.19      3.90 o
  -3   3   9     1574.58     1676.98     12.10 o
  -2   3   9      470.86      502.21      3.95 o
  -1   3   9        0.21        1.95      0.44 o
   0   3   9       26.89       45.68      0.94 o
   1   3   9      937.94     1011.26      7.77 o
   2   3   9       22.89       24.86      0.68 o
   3   3   9       50.93       63.46      1.16 o
   4   3   9      747.98      765.92      5.81 o
   5   3   9      163.22      174.01      2.14 o
   6   3   9       36.59       30.41      1.87 o
   7   3   9      253.85      241.47      3.40 o
   8   3   9        1.80        1.06      0.83 o
   9   3   9        2.98        5.28      1.49 o
  10   3   9       88.01       83.23      2.76 o
  11   3   9        6.00        9.16      1.78 o
  12   3   9       51.43       49.29      3.34 o
  13   3   9      135.30      148.90      4.33 o
  14   3   9       35.30       39.45      2.44 o
  15   3   9        5.14        5.52      2.08 o
 -16   4   9        0.13        0.23      1.11 o
 -15   4   9       19.24       19.38      1.85 o
 -14   4   9       24.85       27.16      2.21 o
 -13   4   9      363.99      386.43      7.25 o
 -12   4   9        5.69        4.68      1.68 o
 -11   4   9        6.31        4.77      1.37 o
 -10   4   9      932.64      931.49     13.44 o
  -9   4   9       18.55       19.10      2.03 o
  -8   4   9      259.67      250.01      3.91 o
  -7   4   9        0.02       -0.57      0.79 o
  -6   4   9       10.36       10.40      1.07 o
  -5   4   9       80.17       80.74      1.79 o
  -4   4   9      661.79      637.93      5.77 o
  -3   4   9        6.92        4.90      0.78 o
  -2   4   9       38.84       44.78      1.44 o
  -1   4   9      274.22      255.04      3.37 o
   0   4   9       80.18       67.34      1.23 o
   1   4   9       67.76       71.89      1.46 o
   2   4   9      131.64      118.95      2.17 o
   3   4   9      434.79      420.63      5.17 o
   4   4   9       81.97       73.12      2.09 o
   5   4   9      176.12      175.69      3.08 o
   6   4   9      232.32      222.30      3.52 o
   7   4   9       13.91       15.87      1.17 o
   8   4   9        9.08        7.09      1.05 o
   9   4   9      284.84      278.36      5.89 o
  10   4   9       51.20       49.35      2.14 o
  11   4   9        4.51        3.41      1.30 o
  12   4   9       25.32       25.77      2.46 o
  13   4   9       18.31       15.68      1.93 o
  14   4   9        3.52        2.61      1.69 o
 -15   5   9       71.93      100.27      5.16 o
 -14   5   9      218.03      235.25      7.51 o
 -13   5   9        5.67        2.84      1.08 o
 -12   5   9      253.79      288.25      5.31 o
 -11   5   9      247.97      273.04      4.77 o
 -10   5   9        8.39        9.49      1.96 o
  -9   5   9       48.36       45.43      2.04 o
  -8   5   9       66.41       80.46      2.51 o
  -7   5   9      108.66       95.18      2.55 o
  -6   5   9      190.30      167.78      2.90 o
  -5   5   9        8.46        9.16      1.21 o
  -4   5   9       16.47       20.22      1.42 o
  -3   5   9     1055.76     1075.53     10.91 o
  -2   5   9       72.46       70.54      2.04 o
  -1   5   9       89.72       92.20      2.31 o
   0   5   9      167.54      143.47      3.47 o
   1   5   9      371.65      358.45      5.06 o
   2   5   9      735.45      720.54     11.26 o
   3   5   9        5.09        6.88      1.63 o
   4   5   9      207.32      204.55      5.14 o
   5   5   9      166.82      162.82      3.98 o
   6   5   9       94.38       86.26      2.65 o
   7   5   9       27.50       30.69      1.56 o
   8   5   9       69.83       66.40      2.35 o
   9   5   9      226.16      221.90      4.76 o
  10   5   9      319.98      328.66     11.49 o
  11   5   9       44.55       41.44      2.79 o
  12   5   9        0.00       -0.15      0.59 o
 -13   6   9        0.70       -0.12      1.32 o
 -12   6   9       27.07       18.57      2.23 o
 -11   6   9        3.67        2.59      1.20 o
 -10   6   9       13.62       11.50      1.36 o
  -9   6   9       59.65       60.21      2.41 o
  -8   6   9       25.43       25.66      1.54 o
  -7   6   9        8.97        7.65      1.27 o
  -6   6   9       85.77       79.11      2.51 o
  -5   6   9       35.14       32.83      1.63 o
  -4   6   9        0.25        0.61      0.86 o
  -3   6   9      106.36      107.35      2.77 o
  -2   6   9      105.98       99.56      2.96 o
  -1   6   9      223.07      219.29      4.14 o
   0   6   9      291.11      287.63      5.82 o
   1   6   9      110.86      101.37      4.52 o
   2   6   9      223.58      210.69      5.88 o
   3   6   9      123.45      119.19      3.33 o
   4   6   9        0.12        0.75      0.93 o
   5   6   9       55.07       55.67      2.40 o
   6   6   9       87.97       87.51      2.58 o
   7   6   9       13.55       13.41      1.58 o
   8   6   9       18.01       18.91      1.56 o
   9   6   9       18.48        8.63      1.33 o
  10   6   9        6.65        2.95      1.12 o
 -10   7   9        2.52        0.77      2.69 o
  -9   7   9        2.80        1.95      1.07 o
  -8   7   9       24.91       22.92      1.84 o
  -7   7   9       46.98       37.54      2.31 o
  -6   7   9        0.51       -0.10      0.95 o
  -5   7   9       16.27       18.17      2.23 o
  -4   7   9        8.62       11.43      1.45 o
  -3   7   9       20.10       18.78      1.56 o
  -2   7   9        2.39        4.76      1.28 o
  -1   7   9        2.62        4.30      1.26 o
   0   7   9      105.22      109.78      4.04 o
   1   7   9       12.07       12.31      1.58 o
   2   7   9       72.79       70.75      2.77 o
   3   7   9        2.65        2.20      1.20 o
   4   7   9       14.14       13.80      1.60 o
   5   7   9        2.36        1.67      0.82 o
   6   7   9       54.37       52.47      2.26 o
   7   7   9       24.06       22.58      1.95 o
  -3   8   9      141.52      177.30      6.81 o
  -2   8   9       97.32      120.83      7.11 o
  -1   8   9       36.73       35.45      2.85 o
   0   8   9        4.37        1.80      1.65 o
   1   8   9        0.03       -0.48      1.20 o
 -18   0  10       58.49       61.90      3.48 o
 -16   0  10      311.58      304.36      6.82 o
 -14   0  10       58.97       47.82      3.32 o
 -12   0  10      141.07      135.31      4.75 o
 -10   0  10        2.85        2.02      0.43 o
  -8   0  10       38.07       31.16      0.77 o
  -6   0  10     1057.69     1118.97      9.75 o
  -4   0  10     1902.28     2053.78     21.92 o
  -2   0  10     3763.04     3954.42     39.79 o
   0   0  10     1393.82     1346.32     12.08 o
   2   0  10     3798.14     4071.39     41.88 o
   4   0  10      178.61      214.15      3.20 o
   6   0  10       40.83       36.82      1.33 o
   8   0  10       29.16       25.88      2.01 o
  10   0  10      381.32      392.85      8.95 o
  12   0  10       34.93       36.06      2.69 o
  14   0  10       99.01       99.56      3.61 o
  16   0  10      111.12      127.63      5.79 o
 -18   1  10       42.89       38.35      2.59 o
 -17   1  10        1.43        1.89      1.18 o
 -16   1  10       29.36       27.72      1.95 o
 -15   1  10        1.83        1.89      1.21 o
 -14   1  10      138.25      140.99      3.20 o
 -13   1  10        0.40       -0.05      0.76 o
 -12   1  10     1134.30     1140.85     15.29 o
 -11   1  10      120.91      128.01      2.60 o
 -10   1  10       23.91       25.03      1.33 o
  -9   1  10       80.65       82.13      1.14 o
  -8   1  10      635.24      603.58      4.32 o
  -7   1  10       29.31       28.83      0.97 o
  -6   1  10      581.70      612.27      4.37 o
  -5   1  10        2.07        3.92      0.57 o
  -4   1  10     1569.49     1770.41     11.18 o
  -3   1  10      369.67      376.36      3.19 o
  -2   1  10       38.74       38.72      1.18 o
  -1   1  10      326.95      350.05      2.81 o
   0   1  10     5805.09     6035.78     43.07 o
   1   1  10     2235.51     2307.52     14.07 o
   2   1  10     3442.14     3796.62     24.03 o
   3   1  10      201.94      196.38      2.05 o
   4   1  10     3118.77     3349.28     22.08 o
   5   1  10      112.11      114.04      1.62 o
   6   1  10      197.39      176.03      2.78 o
   7   1  10        8.60        7.92      1.20 o
   8   1  10        0.16        0.85      0.96 o
   9   1  10       77.72       79.10      2.77 o
  10   1  10      412.95      412.53      5.90 o
  11   1  10      134.08      138.40      3.67 o
  12   1  10      905.39      924.51     12.88 o
  13   1  10      221.46      219.05      3.90 o
  14   1  10       24.89       26.40      1.97 o
  15   1  10        0.32       -0.15      1.00 o
  16   1  10       29.87       27.40      2.64 o
 -18   2  10       16.96        6.64      2.22 o
 -17   2  10        3.47        3.33      1.50 o
 -16   2  10       15.26       18.54      2.59 o
 -15   2  10        0.93       -0.22      0.88 o
 -14   2  10       51.11       49.15      2.06 o
 -13   2  10        0.13        0.44      0.91 o
 -12   2  10       12.66       11.18      1.19 o
 -11   2  10      292.54      274.19      4.14 o
 -10   2  10      356.76      349.08      5.23 o
  -9   2  10       42.22       54.20      2.61 o
  -8   2  10      339.22      306.81      2.95 o
  -7   2  10      295.42      289.24      3.26 o
  -6   2  10      375.06      402.18      4.27 o
  -5   2  10      379.09      397.00      3.14 o
  -4   2  10       63.12       50.76      1.31 o
  -3   2  10     1653.36     1832.47     11.64 o
  -2   2  10     2828.04     3120.54     22.97 o
  -1   2  10      735.85      757.14      6.28 o
   0   2  10     2772.86     3097.34     20.10 o
   1   2  10      550.20      541.58      3.84 o
   2   2  10        5.40        3.00      0.49 o
   3   2  10      263.83      253.03      2.06 o
   4   2  10      879.88      946.66      7.13 o
   5   2  10       21.04       23.70      1.32 o
   6   2  10      590.01      623.22      5.81 o
   7   2  10      141.62      130.09      2.68 o
   8   2  10      112.25      114.69      2.51 o
   9   2  10      353.50      364.27      4.85 o
  10   2  10      605.95      630.44      8.63 o
  11   2  10       50.97       45.94      2.83 o
  12   2  10      124.76      137.16      3.83 o
  13   2  10      125.75      125.91      4.16 o
  14   2  10       80.27       82.46      3.55 o
  15   2  10        1.73        3.51      1.61 o
 -17   3  10       29.52       27.61     17.24 o
 -16   3  10      206.21      206.98      5.73 o
 -15   3  10        0.11        0.39      0.85 o
 -14   3  10        0.11        2.02      1.06 o
 -13   3  10       60.45       59.95      2.24 o
 -12   3  10       24.27       23.81      1.61 o
 -11   3  10      709.37      688.56     11.25 o
 -10   3  10      139.87      132.99      3.74 o
  -9   3  10       34.63       33.32      1.97 o
  -8   3  10      215.75      200.86      3.92 o
  -7   3  10        4.27        8.20      0.89 o
  -6   3  10       17.76       21.20      0.93 o
  -5   3  10       50.47       48.30      1.36 o
  -4   3  10      174.75      174.71      1.94 o
  -3   3  10      715.37      743.52      6.57 o
  -2   3  10      568.83      580.42      4.68 o
  -1   3  10       31.46       41.27      1.42 o
   0   3  10      311.70      334.25      2.76 o
   1   3  10      572.20      555.04      4.01 o
   2   3  10      152.48      151.32      1.91 o
   3   3  10      741.77      712.90      5.68 o
   4   3  10      303.89      286.78      3.71 o
   5   3  10      662.48      622.94      6.92 o
   6   3  10      267.39      231.66      3.41 o
   7   3  10       18.25       22.23      1.43 o
   8   3  10       64.91       73.50      2.37 o
   9   3  10       17.92       17.67      1.59 o
  10   3  10      169.77      163.14      3.85 o
  11   3  10        7.78        5.66      1.71 o
  12   3  10       14.28       10.06      1.55 o
  13   3  10        2.69        1.72      1.45 o
  14   3  10        5.65        5.54      1.42 o
  15   3  10        8.19        7.40      2.21 o
 -16   4  10        2.59        1.59      1.76 o
 -15   4  10      116.15      107.97      5.03 o
 -14   4  10       94.73       83.75      4.75 o
 -13   4  10       61.59       70.36      2.00 o
 -12   4  10       40.19       47.28      2.38 o
 -11   4  10        1.11        3.46      1.28 o
 -10   4  10       37.32       37.57      2.25 o
  -9   4  10       36.69       32.64      3.15 o
  -8   4  10      143.44      128.93      4.39 o
  -7   4  10      898.01      894.36     11.43 o
  -6   4  10      509.75      496.38      7.92 o
  -5   4  10      111.79       99.49      2.23 o
  -4   4  10        8.28        9.26      1.21 o
  -3   4  10        1.26        2.77      1.05 o
  -2   4  10        0.33        1.36      0.85 o
  -1   4  10      183.81      179.16      3.19 o
   0   4  10      281.74      264.42      3.91 o
   1   4  10       55.45       57.94      1.97 o
   2   4  10      121.84      132.32      2.94 o
   3   4  10      172.68      180.43      3.62 o
   4   4  10       63.40       58.27      2.35 o
   5   4  10       21.05       25.13      1.64 o
   6   4  10       61.73       58.36      2.20 o
   7   4  10      429.73      425.22      5.97 o
   8   4  10        5.72        5.42      1.10 o
   9   4  10      212.82      200.53      4.29 o
  10   4  10      232.63      245.78      4.38 o
  11   4  10      113.24      115.81      4.00 o
  12   4  10        5.83        5.91      1.55 o
  13   4  10        0.25       -0.19      1.05 o
 -14   5  10        6.91        7.06      1.70 o
 -13   5  10        0.19        0.11      0.74 o
 -12   5  10      202.41      187.37      8.15 o
 -11   5  10       54.17       55.50      3.49 o
 -10   5  10      176.30      184.60      5.88 o
  -9   5  10      102.52      102.50      2.95 o
  -8   5  10      297.98      263.23      7.44 o
  -7   5  10      252.29      217.03      6.64 o
  -6   5  10       45.55       40.00      2.22 o
  -5   5  10       17.42       19.29      1.72 o
  -4   5  10      285.56      291.30      3.92 o
  -3   5  10       21.93       20.20      1.69 o
  -2   5  10        0.25        0.47      0.69 o
  -1   5  10      298.63      289.82      4.60 o
   0   5  10      208.95      193.55      4.42 o
   1   5  10      560.76      538.65      7.28 o
   2   5  10       36.03       31.94      2.20 o
   3   5  10      136.19      128.27      3.05 o
   4   5  10       25.12       22.21      2.37 o
   5   5  10      421.76      429.66      8.39 o
   6   5  10       46.36       46.72      2.60 o
   7   5  10       47.07       43.54      2.08 o
   8   5  10        0.77        0.88      0.91 o
   9   5  10       13.40       16.99      1.79 o
  10   5  10      212.37      242.55      4.92 o
  11   5  10      158.54      185.24      6.99 o
  12   5  10        4.20        3.04      1.26 o
 -12   6  10       36.99       41.70      3.38 o
 -11   6  10       45.37       47.99      3.28 o
 -10   6  10        4.21        4.56      1.27 o
  -9   6  10       40.35       36.05      2.39 o
  -8   6  10       11.00        9.52      1.12 o
  -7   6  10      199.67      184.02      5.61 o
  -6   6  10        2.66        0.55      0.91 o
  -5   6  10       20.95       23.66      2.15 o
  -4   6  10        1.98        3.15      0.99 o
  -3   6  10        0.00       -0.43      0.79 o
  -2   6  10        0.44        0.78      0.96 o
  -1   6  10       46.27       44.43      2.55 o
   0   6  10      161.43      165.48      6.49 o
   1   6  10       84.38       76.16      5.11 o
   2   6  10       72.44       79.47      3.28 o
   3   6  10      157.82      165.89      3.78 o
   4   6  10        5.75        5.43      1.58 o
   5   6  10        0.13        0.45      1.09 o
   6   6  10       43.51       52.85      2.41 o
   7   6  10      116.45      125.91      3.27 o
   8   6  10       46.34       59.68      2.65 o
   9   6  10        3.77        1.37      0.86 o
  10   6  10       20.79       13.78      2.46 o
  -9   7  10      134.76      148.69      7.19 o
  -8   7  10       10.51        5.04      0.78 o
  -7   7  10       27.07       27.40      1.42 o
  -6   7  10        8.11        4.97      0.90 o
  -5   7  10        1.18        1.28      1.00 o
  -4   7  10        8.92        6.26      1.37 o
  -3   7  10       46.17       46.74      2.45 o
  -2   7  10      198.05      209.02      9.42 o
  -1   7  10      177.47      173.44     12.36 o
   0   7  10       81.76       82.59      5.05 o
   1   7  10        0.09        0.57      1.21 o
   2   7  10       10.45        8.32      1.54 o
   3   7  10        2.21        1.53      0.89 o
   4   7  10        1.41        0.33      0.75 o
   5   7  10       41.01       39.96      1.77 o
   6   7  10       10.19        8.93      1.13 o
   7   7  10       62.87       81.43      3.53 o
 -17   0  11       27.79       27.66      2.36 o
  -9   0  11      628.24      630.31      7.28 o
  -7   0  11     1240.45     1360.61     14.78 o
  -5   0  11      209.13      234.18      3.34 o
  -3   0  11      975.57     1031.79     10.66 o
  -1   0  11      772.37      820.80      8.63 o
   1   0  11      448.92      458.83      4.52 o
   3   0  11       98.97      121.68      2.17 o
   5   0  11      316.96      303.56      3.99 o
   7   0  11       88.31       92.56      2.96 o
   9   0  11      530.74      498.78      7.91 o
  11   0  11      368.76      383.20      7.59 o
  13   0  11        2.49        0.36      1.14 o
  15   0  11       38.54       39.74      3.05 o
 -17   1  11       45.74       43.86      2.62 o
 -16   1  11        2.55        1.29      1.34 o
 -15   1  11        9.98        8.70      1.49 o
 -14   1  11      361.84      334.36      6.22 o
 -13   1  11     1049.77     1071.26     20.98 o
 -12   1  11       29.52       25.22      2.10 o
 -11   1  11       57.17       56.14      2.16 o
 -10   1  11        4.98        4.77      1.18 o
  -9   1  11      407.74      416.85      4.32 o
  -8   1  11      164.05      166.98      2.74 o
  -7   1  11     1013.77     1059.93      9.44 o
  -6   1  11      132.82      140.72      2.02 o
  -5   1  11      549.95      607.61      4.23 o
  -4   1  11       75.11       78.70      1.26 o
  -3   1  11     1217.97     1314.64      9.45 o
  -2   1  11      208.99      219.09      2.32 o
  -1   1  11       42.62       45.80      1.15 o
   0   1  11     2260.50     2333.44     16.78 o
   1   1  11     3802.80     4141.14     26.93 o
   2   1  11      240.61      237.76      2.12 o
   3   1  11      207.83      182.52      1.82 o
   4   1  11      806.32      811.48      5.17 o
   5   1  11       81.37       72.92      1.78 o
   6   1  11        0.09        0.94      0.73 o
   7   1  11       35.01       30.21      1.41 o
   8   1  11        0.19        0.27      1.04 o
   9   1  11      232.49      229.49      4.11 o
  10   1  11      169.61      156.53      3.42 o
  11   1  11        4.52        5.15      1.60 o
  12   1  11      292.37      304.46      5.36 o
  13   1  11        0.69        2.76      1.08 o
  14   1  11       43.47       46.09      2.36 o
  15   1  11        0.20       -0.04      0.81 o
 -17   2  11       17.01        5.99      0.99 o
 -16   2  11        5.97        3.10      1.19 o
 -15   2  11        0.57       -0.54      2.01 o
 -14   2  11        7.26        5.84      1.40 o
 -13   2  11       34.05       34.65      2.46 o
 -12   2  11      483.29      476.88      8.20 o
 -11   2  11      760.28      754.69     10.74 o
 -10   2  11       25.43       24.77      2.37 o
  -9   2  11      133.56      136.05      3.87 o
  -8   2  11       82.82       83.63      3.89 o
  -7   2  11       73.74       80.92      2.15 o
  -6   2  11      157.85      151.04      2.44 o
  -5   2  11      184.10      193.28      2.93 o
  -4   2  11     1124.24     1247.25      9.20 o
  -3   2  11       43.75       53.34      1.25 o
  -2   2  11      372.73      370.71      3.83 o
  -1   2  11      793.19      793.78      5.65 o
   0   2  11      678.30      690.70      4.52 o
   1   2  11     1083.04     1081.66      8.00 o
   2   2  11      320.62      320.14      2.52 o
   3   2  11      397.02      445.77      3.51 o
   4   2  11      306.26      307.02      3.36 o
   5   2  11       66.38       70.41      1.99 o
   6   2  11       19.49       20.83      1.40 o
   7   2  11        0.56        1.43      1.00 o
   8   2  11       20.03       20.76      1.72 o
   9   2  11      608.04      625.02      7.37 o
  10   2  11      235.52      222.86      7.57 o
  11   2  11       61.82       69.74      2.42 o
  12   2  11      562.33      575.98      9.90 o
  13   2  11       27.51       35.13      2.52 o
  14   2  11        1.19        0.81      1.08 o
  15   2  11      114.32      141.78      4.22 o
 -17   3  11       11.56        6.43      2.02 o
 -16   3  11       38.77       41.24      3.12 o
 -15   3  11       18.75       14.27      1.99 o
 -14   3  11      136.07      155.48      3.74 o
 -13   3  11       85.23      100.68      2.87 o
 -12   3  11        0.57       -0.14      0.94 o
 -11   3  11      413.78      425.63      7.92 o
 -10   3  11     1024.09     1038.06     16.90 o
  -9   3  11      779.14      773.65     11.58 o
  -8   3  11        6.86       10.72      1.79 o
  -7   3  11      154.05      154.04      3.22 o
  -6   3  11      238.23      218.40      3.15 o
  -5   3  11       83.99       92.41      2.44 o
  -4   3  11       56.80       60.76      1.80 o
  -3   3  11      890.12      977.76     11.58 o
  -2   3  11        9.56       15.31      2.24 o
  -1   3  11       95.57       95.90      2.32 o
   0   3  11      352.36      339.58      3.93 o
   1   3  11        5.71        4.66      0.66 o
   2   3  11       72.17       89.93      1.42 o
   3   3  11        9.44       13.33      1.38 o
   4   3  11       85.42       76.28      1.95 o
   5   3  11       29.40       29.10      1.56 o
   6   3  11        9.64       10.32      1.34 o
   7   3  11       35.07       34.58      1.58 o
   8   3  11      107.25       94.16      2.60 o
   9   3  11      466.16      442.98      6.20 o
  10   3  11      195.51      192.73      4.20 o
  11   3  11       39.28       39.92      1.96 o
  12   3  11      120.85      132.32      5.15 o
  13   3  11        3.44        2.64      1.62 o
  14   3  11       66.57       73.13      2.89 o
 -16   4  11       13.19        8.40      1.92 o
 -15   4  11       34.33       21.23      2.45 o
 -14   4  11       15.53       13.74      2.01 o
 -13   4  11       62.26       59.99      3.05 o
 -12   4  11       10.41       10.39      2.93 o
 -11   4  11        4.73        4.85      2.30 o
 -10   4  11        3.73        1.41      1.52 o
  -9   4  11        8.58       10.92      2.35 o
  -8   4  11        0.80        3.91      2.20 o
  -7   4  11       67.21       66.74      2.22 o
  -6   4  11        3.66        3.07      1.27 o
  -5   4  11      231.26      224.20      3.61 o
  -4   4  11      582.26      557.78      6.38 o
  -3   4  11       38.67       41.19      2.19 o
  -2   4  11      109.26      114.08      2.77 o
  -1   4  11       11.66       13.68      1.36 o
   0   4  11        3.02        4.23      1.02 o
   1   4  11       62.94       57.43      2.14 o
   2   4  11       46.90       46.97      2.18 o
   3   4  11      243.79      222.67      4.15 o
   4   4  11        4.59        5.15      1.20 o
   5   4  11        0.41        0.49      0.93 o
   6   4  11       38.14       39.15      1.80 o
   7   4  11        0.00        1.08      0.92 o
   8   4  11       17.46       14.94      1.37 o
   9   4  11        2.77        5.24      1.24 o
  10   4  11      181.37      166.85      7.17 o
  11   4  11      130.85      125.79      5.15 o
  12   4  11      205.41      224.04      5.74 o
  13   4  11       90.59       93.79      5.74 o
 -14   5  11       19.33       27.86      3.32 o
 -13   5  11       28.10       25.25      1.96 o
 -12   5  11       22.99       23.89      1.97 o
 -11   5  11        8.30       10.80      2.06 o
 -10   5  11        6.05        6.58      1.35 o
  -9   5  11       51.82       50.11      3.55 o
  -8   5  11        0.00        0.59      1.07 o
  -7   5  11      157.63      166.74      3.87 o
  -6   5  11       60.46       51.61      2.62 o
  -5   5  11       44.82       48.73      2.40 o
  -4   5  11       36.72       41.93      1.88 o
  -3   5  11       19.16       22.05      2.01 o
  -2   5  11      236.13      224.77      3.78 o
  -1   5  11       20.94       17.79      1.39 o
   0   5  11      670.38      672.21      8.25 o
   1   5  11      469.41      500.30      8.00 o
   2   5  11        7.49        8.17      1.69 o
   3   5  11       61.91       67.06      2.38 o
   4   5  11      182.28      174.58      3.53 o
   5   5  11        1.23        0.69      1.30 o
   6   5  11       28.81       35.12      2.12 o
   7   5  11        0.65        0.91      1.12 o
   8   5  11        3.75        3.72      1.08 o
   9   5  11       34.74       33.73      1.91 o
  10   5  11       33.58       35.22      2.71 o
  11   5  11        9.09        5.65      1.07 o
 -12   6  11        0.64        1.21      1.22 o
 -11   6  11       42.39       45.34      2.48 o
 -10   6  11       49.11       53.03      4.61 o
  -9   6  11       38.44       37.71      3.92 o
  -8   6  11       84.90       80.83      4.33 o
  -7   6  11        8.61        9.09      1.46 o
  -6   6  11       33.27       34.15      2.06 o
  -5   6  11        2.45        2.77      1.28 o
  -4   6  11       29.80       37.03      1.88 o
  -3   6  11       64.40       59.76      2.05 o
  -2   6  11       21.27       22.04      1.46 o
  -1   6  11       14.91       15.77      1.77 o
   0   6  11       99.49      113.94      4.01 o
   1   6  11       17.83       18.29      2.73 o
   2   6  11      301.54      330.72      7.04 o
   3   6  11       45.66       46.13      3.04 o
   4   6  11       22.59       21.82      1.91 o
   5   6  11        4.45        5.23      1.34 o
   6   6  11       48.92       56.56      2.59 o
   7   6  11       22.90       27.85      1.88 o
   8   6  11        2.79        3.01      1.24 o
   9   6  11       10.64        7.09      1.70 o
  -8   7  11        0.08       -0.32      1.76 o
  -7   7  11       35.50       23.55      2.27 o
  -6   7  11       10.41       12.98      1.50 o
  -5   7  11        0.00       -0.05      0.89 o
  -4   7  11        0.00       -0.14      0.96 o
  -3   7  11       17.42       12.99      1.87 o
  -2   7  11       11.24        7.83      1.51 o
  -1   7  11      263.72      294.80     16.29 o
   0   7  11      325.07      350.05      9.33 o
   1   7  11        7.67        7.61      2.08 o
   2   7  11       40.61       40.69      2.96 o
   3   7  11        0.07        0.61      1.38 o
   4   7  11        1.77        0.54      1.13 o
   5   7  11       15.24       11.99      2.04 o
   6   7  11       60.84       82.55      3.85 o
 -10   0  12       23.88       25.30      2.72 o
  -8   0  12       26.52       38.48      1.45 o
  -6   0  12     3173.52     3439.53     41.95 o
  -4   0  12      172.79      192.69      3.26 o
  -2   0  12      637.45      716.03      9.01 o
   0   0  12       21.13       19.31      1.41 o
   2   0  12      547.72      551.03      8.84 o
   4   0  12      221.62      204.87      2.94 o
   6   0  12       44.66       43.70      3.68 o
   8   0  12      262.68      253.90      6.12 o
  10   0  12      127.05      115.19      4.83 o
  12   0  12       64.87       60.66      5.38 o
  14   0  12        3.54        0.56      1.37 o
 -16   1  12        8.24        4.00      1.70 o
 -15   1  12       15.56        4.93      3.23 o
 -14   1  12       70.43       66.40      4.42 o
 -13   1  12        0.42        0.15      1.09 o
 -12   1  12      210.32      185.99      4.68 o
 -11   1  12      112.86      104.86      2.91 o
 -10   1  12      117.97      113.07      3.48 o
  -9   1  12       26.70       31.89      1.63 o
  -8   1  12      217.89      213.47      4.14 o
  -7   1  12     1457.59     1510.29     16.61 o
  -6   1  12      241.89      241.71      2.73 o
  -5   1  12       22.98       24.28      0.98 o
  -4   1  12       47.90       67.00      1.10 o
  -3   1  12        0.10        0.89      0.49 o
  -2   1  12      270.83      273.87      2.65 o
  -1   1  12     1176.57     1257.98      9.09 o
   0   1  12      959.61      933.46      7.28 o
   1   1  12      967.18      965.30      6.50 o
   2   1  12      282.44      296.94      2.44 o
   3   1  12      139.45      146.78      1.61 o
   4   1  12      275.90      293.76      2.92 o
   5   1  12       30.20       32.65      1.24 o
   6   1  12       15.32       13.85      1.20 o
   7   1  12      379.75      359.35      4.83 o
   8   1  12       78.92       80.23      2.87 o
   9   1  12       11.20       11.57      1.44 o
  10   1  12      264.12      257.64      4.22 o
  11   1  12       45.04       48.94      2.46 o
  12   1  12       23.11       27.79      2.22 o
  13   1  12        0.10        1.51      1.12 o
  14   1  12        5.26        4.79      1.20 o
  15   1  12        0.45        0.20      0.89 o
 -16   2  12        3.43        1.83      1.06 o
 -15   2  12       16.86       19.65      2.17 o
 -14   2  12      164.38      170.56      5.12 o
 -13   2  12       85.87       84.05      3.48 o
 -12   2  12      424.95      423.44      7.47 o
 -11   2  12      421.86      428.86      6.99 o
 -10   2  12       23.19       25.78      2.18 o
  -9   2  12       25.35       25.69      2.19 o
  -8   2  12       18.86       20.28      1.58 o
  -7   2  12      158.78      141.69      3.36 o
  -6   2  12      896.58      918.04      9.57 o
  -5   2  12      140.11      137.98      2.55 o
  -4   2  12       12.80       13.52      1.01 o
  -3   2  12     1922.95     1948.10     17.69 o
  -2   2  12       27.90       30.16      1.29 o
  -1   2  12      351.14      373.37      3.43 o
   0   2  12      253.95      234.59      2.08 o
   1   2  12      742.23      756.83      5.04 o
   2   2  12       70.19       69.68      1.42 o
   3   2  12       49.34       46.15      1.04 o
   4   2  12       50.74       57.33      3.21 o
   5   2  12        5.89        8.22      1.15 o
   6   2  12       99.07      104.63      2.65 o
   7   2  12      911.28      835.91      8.98 o
   8   2  12       26.90       26.12      1.47 o
   9   2  12       72.58       75.51      2.40 o
  10   2  12       25.84       22.91      1.88 o
  11   2  12       89.55       86.73      2.72 o
  12   2  12       79.33       80.26      3.65 o
  13   2  12        5.88        6.18      1.50 o
  14   2  12       17.82       16.85      2.16 o
 -16   3  12        3.31        2.73      1.22 o
 -15   3  12        1.13        0.86      1.49 o
 -14   3  12      455.65      478.90      8.50 o
 -13   3  12      157.29      164.03      5.49 o
 -12   3  12        3.78        5.50      1.53 o
 -11   3  12     1809.43     1848.97     25.40 o
 -10   3  12       50.55       56.56      4.29 o
  -9   3  12        1.15        2.46      1.98 o
  -8   3  12      134.52      158.53     15.84 o
  -7   3  12      741.73      739.33     12.64 o
  -6   3  12      289.55      297.94      4.90 o
  -5   3  12        4.21        3.64      0.96 o
  -4   3  12       14.44       12.63      1.14 o
  -3   3  12      392.55      379.62      4.46 o
  -2   3  12      129.54      119.66      2.77 o
  -1   3  12       64.27       63.84      2.55 o
   0   3  12      209.17      225.85      3.47 o
   1   3  12        5.30        4.12      0.82 o
   2   3  12        3.05        3.78      0.90 o
   3   3  12      107.51       94.48      2.47 o
   4   3  12      124.02      107.17      2.74 o
   5   3  12       77.69       82.52      2.10 o
   6   3  12      128.02      115.24      2.39 o
   7   3  12      111.89      106.11      2.42 o
   8   3  12      269.78      261.15      3.71 o
   9   3  12      140.31      134.83      2.74 o
  10   3  12        6.85        9.56      1.71 o
  11   3  12        4.92        2.45      1.05 o
  12   3  12       86.06      102.48      3.45 o
  13   3  12        3.74        4.00      0.97 o
 -15   4  12      119.41      126.15      4.73 o
 -14   4  12        1.46        1.59      0.97 o
 -13   4  12        9.93        7.72      1.53 o
 -12   4  12      148.32      156.23      4.49 o
 -11   4  12        7.79        6.90      2.15 o
 -10   4  12      239.44      254.04      6.48 o
  -9   4  12       56.47       56.88      3.86 o
  -8   4  12      116.86      124.04      4.08 o
  -7   4  12        2.77        1.31      1.32 o
  -6   4  12       11.04        8.71      1.19 o
  -5   4  12      526.81      515.26      6.56 o
  -4   4  12       84.60       89.00      2.24 o
  -3   4  12     1268.55     1229.18     16.27 o
  -2   4  12        0.04        2.32      1.16 o
  -1   4  12      140.05      149.64      2.97 o
   0   4  12        5.93        9.38      1.33 o
   1   4  12      185.90      199.49      4.03 o
   2   4  12       26.57       35.10      2.46 o
   3   4  12      250.25      258.49      4.15 o
   4   4  12        2.53        4.11      1.16 o
   5   4  12      480.11      482.85      6.41 o
   6   4  12      170.08      154.96      3.10 o
   7   4  12       29.62       31.20      1.72 o
   8   4  12       30.01       35.79      2.11 o
   9   4  12       29.36       22.71      2.71 o
  10   4  12       10.01        6.46      1.31 o
  11   4  12        7.68        5.90      1.25 o
  12   4  12        0.42        0.46      0.82 o
 -14   5  12       24.54       14.46      4.73 o
 -13   5  12      147.60      169.41      4.98 o
 -12   5  12       10.63        8.69      1.72 o
 -11   5  12      196.02      209.51      5.26 o
 -10   5  12       51.05       53.31      3.32 o
  -9   5  12       36.29       32.63      6.77 o
  -8   5  12       39.45       42.64      3.51 o
  -7   5  12       60.00       64.15      2.21 o
  -6   5  12        2.83        2.01      1.25 o
  -5   5  12        4.87        4.18      1.23 o
  -4   5  12       44.28       44.78      2.00 o
  -3   5  12       12.65       13.23      1.34 o
  -2   5  12      233.11      224.29      3.65 o
  -1   5  12      421.10      410.55      5.64 o
   0   5  12       63.78       63.83      2.65 o
   1   5  12        5.05        8.98      2.03 o
   2   5  12      260.17      272.09      5.41 o
   3   5  12      291.15      283.36      5.32 o
   4   5  12       18.75       21.51      1.70 o
   5   5  12        6.29        6.15      1.19 o
   6   5  12       98.28      109.90      3.16 o
   7   5  12        1.39        2.77      1.19 o
   8   5  12       44.10       41.94      2.95 o
   9   5  12      127.08      132.08      3.74 o
  10   5  12        7.85        3.12      1.17 o
  11   5  12      172.24      179.49      5.42 o
 -11   6  12        3.39        0.95      1.20 o
 -10   6  12       17.27       17.34      2.28 o
  -9   6  12        1.66        3.39      2.28 o
  -8   6  12        0.99        0.47      1.33 o
  -7   6  12       28.49       27.38      2.41 o
  -6   6  12        0.96        1.00      1.05 o
  -5   6  12      184.24      177.84      4.05 o
  -4   6  12        4.44        6.23      1.23 o
  -3   6  12       39.54       38.17      1.73 o
  -2   6  12      102.54      122.58      3.34 o
  -1   6  12       43.51       46.51      2.43 o
   0   6  12      120.94      144.39     10.41 o
   1   6  12      406.87      436.96      8.52 o
   2   6  12        0.08        0.42      1.47 o
   3   6  12        0.74        2.34      1.70 o
   4   6  12       46.17       48.25      3.09 o
   5   6  12       43.73       45.35      2.36 o
   6   6  12        2.57        1.66      1.15 o
   7   6  12       35.95       38.70      2.42 o
   8   6  12        7.89        4.81      1.41 o
  -7   7  12        0.14       -0.76      1.50 o
  -6   7  12        1.92        0.83      0.80 o
  -5   7  12        1.86        0.63      1.09 o
  -4   7  12       25.61       19.92      2.19 o
  -3   7  12        6.33        7.90      1.41 o
  -2   7  12       62.02       73.44      4.43 o
  -1   7  12       20.97       16.04      1.31 o
   0   7  12        7.30        4.27      1.46 o
   1   7  12       10.11        9.13      1.80 o
   2   7  12        0.71        1.01      1.40 o
   3   7  12       46.67       51.36      2.59 o
   4   7  12       80.50       98.70      3.21 o
   5   7  12        3.06        1.64      1.57 o
 -11   0  13      219.73      223.34      6.33 o
  -9   0  13      371.89      378.23      7.52 o
  -7   0  13      358.69      369.90      5.75 o
  -5   0  13      140.23      135.36      2.14 o
  -3   0  13      759.09      788.36     10.48 o
  -1   0  13        2.66        8.87      1.51 o
   1   0  13       85.68       87.48      2.14 o
   3   0  13      483.77      521.67      7.01 o
   5   0  13      195.18      207.14      4.38 o
   7   0  13       40.28       43.54      5.09 o
   9   0  13        0.23        0.26      1.51 o
  11   0  13      395.39      384.17      9.19 o
  13   0  13      230.83      252.80      7.28 o
 -13   1  13      121.59      126.47      4.33 o
 -12   1  13        0.99        3.03      1.15 o
 -11   1  13       19.44       17.70      1.78 o
 -10   1  13        2.20        2.97      1.40 o
  -9   1  13       35.17       35.38      1.84 o
  -8   1  13       94.20       93.05      3.47 o
  -7   1  13      484.01      508.50      6.93 o
  -6   1  13      375.49      366.20      5.67 o
  -5   1  13       20.90       26.37      1.13 o
  -4   1  13      314.14      348.83      3.83 o
  -3   1  13      109.73      121.28      1.68 o
  -2   1  13       66.76       60.13      1.41 o
  -1   1  13      556.69      510.95      5.66 o
   0   1  13     1043.57     1041.10      9.66 o
   1   1  13      627.70      611.90      6.10 o
   2   1  13      411.90      406.74      4.14 o
   3   1  13       37.38       34.92      1.17 o
   4   1  13       96.55       94.16      1.85 o
   5   1  13        0.23        0.73      0.92 o
   6   1  13      202.42      188.68      3.99 o
   7   1  13       13.96       24.84      2.16 o
   8   1  13      123.71      126.20      3.51 o
   9   1  13       26.20       38.03      2.06 o
  10   1  13        9.13        6.98      1.60 o
  11   1  13       57.26       60.14      3.22 o
  12   1  13        6.42        5.72      1.89 o
  13   1  13        0.78        2.31      1.26 o
  14   1  13       70.12       73.29      3.48 o
 -16   2  13       29.61       29.02      2.71 o
 -15   2  13       12.68        9.25      1.62 o
 -14   2  13        7.17        8.82      1.62 o
 -13   2  13        3.41        3.91      1.45 o
 -12   2  13      261.74      256.65      5.35 o
 -11   2  13      167.75      166.08      4.25 o
 -10   2  13      296.62      292.09     10.06 o
  -9   2  13       53.49       56.70      2.89 o
  -8   2  13       59.79       59.49      2.63 o
  -7   2  13        0.18        0.47      0.77 o
  -6   2  13      101.52      100.89      2.12 o
  -5   2  13      163.34      163.36      2.82 o
  -4   2  13      346.70      350.32      4.33 o
  -3   2  13      442.45      468.98      5.46 o
  -2   2  13        2.44        3.66      0.90 o
  -1   2  13       57.46       69.09      1.97 o
   0   2  13      459.64      452.65      5.17 o
   1   2  13      118.49      125.33      2.00 o
   2   2  13      129.21      126.11      1.61 o
   3   2  13       17.70       15.42      1.96 o
   4   2  13       75.75       69.35      2.01 o
   5   2  13      100.33       94.62      2.40 o
   6   2  13       38.56       37.98      1.96 o
   7   2  13      129.13      123.60      2.80 o
   8   2  13       67.29       67.11      2.33 o
   9   2  13       31.06       37.14      1.98 o
  10   2  13        1.32        1.95      1.16 o
  11   2  13       25.76       26.30      1.90 o
  12   2  13        8.27        5.01      1.45 o
  13   2  13        8.82        6.78      1.31 o
  14   2  13       49.12       68.18      3.48 o
 -16   3  13        9.59        4.55      2.40 o
 -15   3  13       15.78       11.47      2.03 o
 -14   3  13        5.05        3.88      1.37 o
 -13   3  13      152.48      160.63      9.63 o
 -12   3  13        4.86        4.68      1.66 o
 -11   3  13      283.18      294.59      7.51 o
 -10   3  13        0.01        1.98      1.75 o
  -9   3  13      482.29      512.32     10.83 o
  -8   3  13        0.18       -0.34      1.29 o
  -7   3  13       13.11       31.41      7.90 o
  -6   3  13      783.21      787.11     13.44 o
  -5   3  13      140.22      135.09      3.29 o
  -4   3  13       36.57       40.93      1.74 o
  -3   3  13      321.77      312.34      4.61 o
  -2   3  13       16.59       19.06      1.77 o
  -1   3  13      249.52      250.12      4.02 o
   0   3  13       34.00       33.40      1.88 o
   1   3  13       21.17       28.70      1.30 o
   2   3  13      203.99      185.27      3.50 o
   3   3  13       96.43      100.60      3.02 o
   4   3  13       15.04       11.63      1.70 o
   5   3  13        0.29        1.50      1.09 o
   6   3  13      113.97      105.03      2.52 o
   7   3  13       16.08        8.82      1.28 o
   8   3  13        4.69        5.56      1.00 o
   9   3  13      165.01      157.48      2.84 o
  10   3  13        0.93        1.09      1.13 o
  11   3  13       30.75       27.54      1.80 o
  12   3  13        1.10        1.21      1.31 o
  13   3  13        3.82        0.58      0.88 o
 -15   4  13        0.73       -0.38      1.72 o
 -14   4  13       62.48       61.09      4.22 o
 -13   4  13       49.18       49.42      2.64 o
 -12   4  13       62.94       66.27      3.04 o
 -11   4  13      385.15      391.13      7.01 o
 -10   4  13      188.48      200.18      4.98 o
  -9   4  13       78.18       82.89      4.37 o
  -8   4  13        0.01        0.68      1.35 o
  -7   4  13        1.49        3.57      1.68 o
  -6   4  13        8.37        7.37      1.38 o
  -5   4  13      511.74      488.20      6.28 o
  -4   4  13       10.44       10.73      1.24 o
  -3   4  13       83.85       78.51      2.56 o
  -2   4  13       17.05       14.24      1.82 o
  -1   4  13       52.52       46.44      2.43 o
   0   4  13      125.77      121.67      2.88 o
   1   4  13        3.48        3.36      1.28 o
   2   4  13      550.02      557.35      8.28 o
   3   4  13       18.95       15.24      1.89 o
   4   4  13      101.28      100.46      2.83 o
   5   4  13      280.68      270.76      4.35 o
   6   4  13      147.82      146.19      3.10 o
   7   4  13        1.32        2.77      1.02 o
   8   4  13      125.48      116.64      2.67 o
   9   4  13       13.47        9.65      1.20 o
  10   4  13       54.47       45.44      4.27 o
  11   4  13       12.78        9.03      1.06 o
  12   4  13       71.20       90.39      3.74 o
 -13   5  13        2.56        1.26      1.48 o
 -12   5  13       99.27      121.06      3.78 o
 -11   5  13        2.14        1.65      2.13 o
 -10   5  13       39.02       42.49      4.55 o
  -9   5  13       11.46        5.76      6.63 o
  -8   5  13       38.71       65.11     16.71 o
  -7   5  13       79.70       76.76      2.84 o
  -6   5  13        2.37        4.87      1.29 o
  -5   5  13      103.92      100.63      2.54 o
  -4   5  13       11.30       15.49      1.56 o
  -3   5  13       79.96       76.17      2.23 o
  -2   5  13      207.45      204.40      3.56 o
  -1   5  13       80.30       80.80      2.39 o
   0   5  13       41.98       42.43      2.21 o
   1   5  13      349.77      372.07      6.86 o
   2   5  13     1592.68     1643.60     20.25 o
   3   5  13        7.49        7.35      1.60 o
   4   5  13      338.03      346.00      8.14 o
   5   5  13      108.84      105.92      3.49 o
   6   5  13        0.01        0.68      1.00 o
   7   5  13       15.50       13.03      1.83 o
   8   5  13       15.72       14.00      1.11 o
   9   5  13       30.72       30.42      1.96 o
  10   5  13       55.88       56.85      3.23 o
 -11   6  13        9.72        7.36      1.57 o
 -10   6  13       19.88       14.06      1.99 o
  -9   6  13        7.61        7.82      2.03 o
  -8   6  13        3.73        3.25      1.93 o
  -7   6  13        0.69        1.48      1.09 o
  -6   6  13       39.86       43.63      2.51 o
  -5   6  13       15.77       12.52      1.93 o
  -4   6  13       15.64       13.91      1.52 o
  -3   6  13        0.17        0.86      0.91 o
  -2   6  13        0.11        1.00      0.90 o
  -1   6  13        0.71       -0.12      0.90 o
   0   6  13      143.26      144.14      3.77 o
   1   6  13        0.13        1.52      1.24 o
   2   6  13       12.04       14.39      2.47 o
   3   6  13       27.64       26.81      2.88 o
   4   6  13        1.82       -0.84      1.44 o
   5   6  13        9.54        6.78      2.08 o
   6   6  13       43.97       46.87      2.72 o
   7   6  13        5.85        6.21      0.99 o
  -6   7  13        0.00        0.26      1.22 o
  -5   7  13        7.68        3.55      1.65 o
  -4   7  13        0.00        0.68      1.12 o
  -3   7  13        1.71       -0.22      0.93 o
  -2   7  13       70.66       74.18      4.11 o
  -1   7  13       57.55       63.60      5.62 o
   0   7  13        3.33        3.28      1.63 o
   1   7  13        3.88        2.63      1.46 o
   2   7  13       53.53       61.58      2.78 o
   3   7  13       13.07       11.65      1.74 o
 -10   0  14      325.65      296.96      8.75 o
  -8   0  14      474.59      522.20      8.16 o
  -6   0  14       45.84       41.79      2.32 o
  -4   0  14        2.15        5.40      1.13 o
  -2   0  14      278.09      218.23      4.46 o
   0   0  14        3.96        9.49      2.11 o
   2   0  14       75.89       62.73      2.72 o
   4   0  14      734.37      670.05     10.29 o
   6   0  14      738.87      682.39     13.74 o
   8   0  14        6.62        7.16      2.09 o
  10   0  14       39.75       41.98      2.79 o
  12   0  14      158.51      148.98      7.11 o
  14   0  14        1.43        1.12      1.88 o
 -13   1  14      205.80      211.41      8.00 o
 -12   1  14       90.17       88.51      3.11 o
 -11   1  14       25.06       25.57      1.94 o
 -10   1  14      104.99       95.67      3.23 o
  -9   1  14       13.29       14.21      1.43 o
  -8   1  14       97.03      110.85      4.06 o
  -7   1  14        0.07        1.83      1.18 o
  -6   1  14      310.58      297.49      5.74 o
  -5   1  14       45.40       43.48      1.38 o
  -4   1  14       32.44       28.89      1.29 o
  -3   1  14      130.40      126.84      2.28 o
  -2   1  14       49.53       52.48      1.63 o
  -1   1  14        0.57        0.86      0.70 o
   0   1  14       22.42       25.59      1.40 o
   1   1  14      323.13      315.97      4.03 o
   2   1  14      111.67      105.95      2.13 o
   3   1  14       13.99       13.65      1.05 o
   4   1  14        4.68        7.23      1.39 o
   5   1  14      160.19      165.08      3.94 o
   6   1  14      341.12      341.22      5.62 o
   7   1  14       37.50       29.79      3.09 o
   8   1  14      542.33      509.19      7.42 o
   9   1  14       77.47       78.77      2.74 o
  10   1  14       24.83       20.93      1.84 o
  11   1  14        6.95        9.48      2.19 o
  12   1  14      136.15      142.89      4.09 o
  13   1  14      162.16      184.13      3.72 o
 -16   2  14        5.62        2.68      1.18 o
 -15   2  14        8.17        3.14      2.56 o
 -14   2  14       66.77       75.48      3.55 o
 -13   2  14      105.32      107.93      3.32 o
 -12   2  14       16.53       16.46      2.01 o
 -11   2  14        4.21        2.82      1.72 o
 -10   2  14       94.48       94.79      5.21 o
  -9   2  14      445.33      429.91      8.89 o
  -8   2  14        6.82        6.21      1.62 o
  -7   2  14       17.08       19.07      1.86 o
  -6   2  14        5.55        7.33      1.54 o
  -5   2  14      114.99       97.39      3.39 o
  -4   2  14       25.74       21.13      1.70 o
  -3   2  14      121.70      126.49      3.06 o
  -2   2  14     1340.27     1341.42     12.60 o
  -1   2  14      438.77      429.63      5.95 o
   0   2  14     1394.77     1385.59     16.00 o
   1   2  14       72.82       77.13      1.82 o
   2   2  14       41.63       45.86      1.51 o
   3   2  14      152.98      141.76      3.86 o
   4   2  14       27.33       30.73      1.53 o
   5   2  14      259.48      228.44      3.85 o
   6   2  14      356.36      333.12      5.28 o
   7   2  14      343.26      350.46      4.61 o
   8   2  14        0.01        0.65      0.99 o
   9   2  14      117.99      114.80      2.79 o
  10   2  14        0.11        0.47      0.91 o
  11   2  14       40.16       37.84      1.82 o
  12   2  14        1.11        1.26      0.76 o
  13   2  14       73.13       79.13      3.49 o
 -15   3  14        4.00        2.28      3.27 o
 -14   3  14       12.29        9.69      1.68 o
 -13   3  14      215.90      223.63      5.63 o
 -12   3  14      165.54      179.20      4.25 o
 -11   3  14      321.98      337.08      6.22 o
 -10   3  14      137.05      142.33      4.52 o
  -9   3  14      289.43      287.57      5.75 o
  -8   3  14      639.69      663.35     10.71 o
  -7   3  14       42.79       42.29      2.35 o
  -6   3  14       47.68       43.91      1.98 o
  -5   3  14        5.53        6.47      1.39 o
  -4   3  14       83.64       78.32      2.30 o
  -3   3  14        1.68        1.24      0.83 o
  -2   3  14       16.70       18.40      1.52 o
  -1   3  14        0.04        1.61      0.98 o
   0   3  14       26.23       23.80      1.41 o
   1   3  14       12.38       16.82      1.45 o
   2   3  14        0.76       -0.43      0.88 o
   3   3  14       25.29       24.37      2.03 o
   4   3  14      107.02      101.10      3.05 o
   5   3  14       19.13       15.60      1.64 o
   6   3  14        7.25        8.37      1.17 o
   7   3  14       21.47       18.54      1.58 o
   8   3  14        1.20        2.59      0.92 o
   9   3  14       60.48       56.68      2.48 o
  10   3  14       50.30       45.43      2.12 o
  11   3  14       17.23       19.56      1.49 o
  12   3  14        0.45       -0.27      0.70 o
 -14   4  14       55.77       66.96      5.44 o
 -13   4  14       77.94       90.79      2.81 o
 -12   4  14      299.22      299.46     15.20 o
 -11   4  14      152.98      167.74      4.67 o
 -10   4  14       69.50       83.97      4.15 o
  -9   4  14      109.55      103.58      4.84 o
  -8   4  14      166.98      177.68      5.31 o
  -7   4  14      411.77      413.23      7.65 o
  -6   4  14        1.74        1.91      1.01 o
  -5   4  14        3.22        7.00      1.38 o
  -4   4  14      891.08      906.20     10.91 o
  -3   4  14       20.05       29.90      2.28 o
  -2   4  14      301.61      310.79      4.80 o
  -1   4  14      111.31       98.12      2.72 o
   0   4  14      484.20      500.87      7.24 o
   1   4  14       91.74       98.64      3.41 o
   2   4  14       44.29       54.56      3.00 o
   3   4  14       20.07       18.27      2.16 o
   4   4  14       12.93        9.60      1.85 o
   5   4  14       20.66       23.11      1.40 o
   6   4  14      137.47      139.41      3.08 o
   7   4  14      106.53      112.02      2.26 o
   8   4  14        0.11        1.47      0.86 o
   9   4  14      109.37      106.46      2.85 o
  10   4  14       37.12       37.48      4.43 o
  11   4  14        0.80        0.28      1.15 o
 -13   5  14       57.56       67.37     13.66 o
 -12   5  14       12.83        9.52      1.87 o
 -11   5  14        0.01        0.82      1.43 o
 -10   5  14        6.61        6.82      2.09 o
  -9   5  14        3.27        2.42      1.87 o
  -8   5  14       48.35       50.91      3.58 o
  -7   5  14      151.27      159.15      3.62 o
  -6   5  14        9.44        8.49      1.57 o
  -5   5  14       21.42       20.66      1.61 o
  -4   5  14      218.74      216.54      4.46 o
  -3   5  14        8.43        9.50      1.60 o
  -2   5  14        0.07        0.54      0.85 o
  -1   5  14      357.28      371.82      5.13 o
   0   5  14       37.71       41.31      4.04 o
   1   5  14     1034.56     1073.48     15.80 o
   2   5  14        9.21       12.08      2.30 o
   3   5  14      329.82      328.55      6.69 o
   4   5  14        0.35        0.92      1.07 o
   5   5  14      138.80      133.32      4.58 o
   6   5  14        0.04        1.02      0.80 o
   7   5  14       20.62       16.77      1.62 o
   8   5  14       30.67       30.39      1.84 o
   9   5  14       19.97       16.42      2.28 o
 -10   6  14        0.19       -0.65      1.62 o
  -9   6  14        6.88        6.02      2.02 o
  -8   6  14       65.78       75.70      4.89 o
  -7   6  14        4.28        3.78      1.05 o
  -6   6  14        1.91       -0.57      0.98 o
  -5   6  14       55.68       57.93      2.42 o
  -4   6  14       15.98       15.38      1.48 o
  -3   6  14       14.15       13.75      1.32 o
  -2   6  14        0.26        0.00      0.67 o
  -1   6  14      131.73      133.18      3.00 o
   0   6  14        2.87        3.14      1.42 o
   1   6  14       12.39       12.86      1.79 o
   2   6  14       21.95       18.88      1.94 o
   3   6  14        3.35        3.15      1.52 o
   4   6  14        0.03       -0.79      1.25 o
   5   6  14        0.74        0.13      1.09 o
   6   6  14        2.94        1.83      1.23 o
  -5   7  14       26.48       31.46      3.26 o
  -4   7  14       31.30       41.65      2.89 o
  -3   7  14        0.03       -0.53      1.68 o
  -2   7  14       19.67       25.67      5.51 o
  -1   7  14        8.36        8.03      2.94 o
   0   7  14      152.79      160.16     11.13 o
   1   7  14      119.90      126.02      3.66 o
 -11   0  15        5.36        9.37      2.00 o
  -9   0  15      658.05      613.78     13.55 o
  -7   0  15        7.29       12.27      3.47 o
  -5   0  15       56.56       59.06      3.08 o
  -3   0  15      465.10      448.89     10.30 o
  -1   0  15      812.89      781.57     16.07 o
   1   0  15       34.23       26.52      1.95 o
   3   0  15      679.83      638.07      8.97 o
   5   0  15     1087.63      948.13     14.13 o
   7   0  15       68.97       70.13      3.75 o
   9   0  15       45.72       51.87      3.50 o
  11   0  15      334.18      365.89      8.72 o
  13   0  15      205.67      267.04      7.18 o
 -12   1  15       57.51       54.42      3.57 o
 -11   1  15       71.86       69.71      2.98 o
 -10   1  15       29.32       33.13      2.30 o
  -9   1  15       61.55       55.33      2.32 o
  -8   1  15        4.79        5.57      1.99 o
  -7   1  15       13.15       15.61      1.86 o
  -6   1  15      200.52      204.11      4.18 o
  -5   1  15      174.63      169.29      3.07 o
  -4   1  15       16.95       17.52      1.25 o
  -3   1  15     1021.94      965.07     10.55 o
  -2   1  15        2.12        2.10      0.71 o
  -1   1  15       74.47       81.72      2.21 o
   0   1  15        4.84        6.48      1.04 o
   1   1  15      455.92      408.81      4.46 o
   2   1  15      865.87      807.43      9.41 o
   3   1  15       22.38       20.52      1.39 o
   4   1  15      329.10      331.74      4.86 o
   5   1  15       89.13       95.96      2.82 o
   6   1  15      885.51      854.41     26.39 o
   7   1  15      136.66      127.16      3.68 o
   8   1  15        3.24        1.53      1.31 o
   9   1  15       36.56       38.90      2.11 o
  10   1  15        0.08        0.50      1.13 o
  11   1  15      163.92      173.11      3.61 o
  12   1  15      113.60      132.40      3.60 o
  13   1  15      312.00      389.67      7.67 o
 -15   2  15       67.80       57.53      2.76 o
 -14   2  15        8.02        4.35      1.91 o
 -13   2  15       11.66       12.57      2.33 o
 -12   2  15       93.04       93.55      3.45 o
 -11   2  15      254.39      284.41      5.86 o
 -10   2  15      632.90      635.48     12.25 o
  -9   2  15        0.01        1.07      1.25 o
  -8   2  15       13.73       17.00      2.38 o
  -7   2  15        0.03        1.08      1.23 o
  -6   2  15      139.48      137.02      4.26 o
  -5   2  15       36.12       34.12      2.28 o
  -4   2  15        7.60        9.86      1.50 o
  -3   2  15        1.17        3.51      1.28 o
  -2   2  15       36.91       41.85      2.65 o
  -1   2  15       12.73       15.92      1.31 o
   0   2  15       67.09       58.92      3.56 o
   1   2  15       13.64       11.95      1.22 o
   2   2  15      103.35      100.20      2.78 o
   3   2  15      226.60      229.95      3.92 o
   4   2  15      250.77      231.93      5.12 o
   5   2  15      574.93      530.50      8.52 o
   6   2  15      171.59      171.52      3.77 o
   7   2  15       25.35       29.60      1.82 o
   8   2  15       17.88       17.66      1.70 o
   9   2  15       37.22       35.38      1.90 o
  10   2  15        2.99        4.82      1.05 o
  11   2  15       56.71       69.04      2.35 o
  12   2  15        3.35        2.50      1.54 o
 -15   3  15       17.65        8.46      3.01 o
 -14   3  15       22.11       20.45      6.65 o
 -13   3  15        0.08        0.10      1.10 o
 -12   3  15       35.54       37.93      2.03 o
 -11   3  15       12.24       17.31      2.00 o
 -10   3  15        3.54        2.57      1.42 o
  -9   3  15      120.28      139.25      4.28 o
  -8   3  15       67.25       66.77      2.31 o
  -7   3  15      304.22      315.76      7.18 o
  -6   3  15      157.54      155.73      3.76 o
  -5   3  15       66.40       69.30      2.28 o
  -4   3  15        4.17        3.56      1.00 o
  -3   3  15       71.13       69.99      2.50 o
  -2   3  15      274.87      265.77      4.28 o
  -1   3  15      130.17      127.61      3.43 o
   0   3  15      151.81      154.91      3.33 o
   1   3  15        2.68        3.11      0.93 o
   2   3  15       27.21       21.57      1.84 o
   3   3  15       29.24       30.18      2.19 o
   4   3  15       19.62       19.54      1.58 o
   5   3  15        2.84        2.83      1.32 o
   6   3  15      229.09      212.30      3.59 o
   7   3  15      116.05      108.10      4.02 o
   8   3  15        8.41        6.71      1.11 o
   9   3  15       10.61        8.27      1.15 o
  10   3  15        6.58        3.71      0.98 o
  11   3  15        0.02        0.28      0.59 o
 -14   4  15        1.27        0.06      1.96 o
 -13   4  15        0.02        0.43      1.07 o
 -12   4  15      193.49      191.54      7.35 o
 -11   4  15      346.67      381.33      8.75 o
 -10   4  15        9.04       11.54      2.48 o
  -9   4  15        2.13        1.75      1.85 o
  -8   4  15      111.83      115.29      3.90 o
  -7   4  15       81.07       84.06      3.27 o
  -6   4  15       46.78       47.41      2.30 o
  -5   4  15       98.97       94.71      2.61 o
  -4   4  15      945.97      959.27     11.70 o
  -3   4  15       87.45       72.61      2.48 o
  -2   4  15       88.85       77.24      2.55 o
  -1   4  15        0.06        1.31      0.93 o
   0   4  15      265.25      290.55      4.24 o
   1   4  15      317.59      311.24      5.58 o
   2   4  15      272.87      273.88      4.87 o
   3   4  15       40.77       47.50      2.97 o
   4   4  15        3.97        7.33      1.58 o
   5   4  15       41.42       42.56      1.80 o
   6   4  15       85.18       73.65      2.28 o
   7   4  15        3.75        3.88      1.06 o
   8   4  15       39.70       34.35      2.41 o
   9   4  15        4.94        3.93      1.17 o
  10   4  15        9.95        7.71      1.34 o
 -12   5  15        1.70        0.95      1.35 o
 -11   5  15       10.12        5.73      1.74 o
 -10   5  15        0.12       -1.52      1.52 o
  -9   5  15        0.43        0.46      1.48 o
  -8   5  15        1.29        1.12      1.40 o
  -7   5  15      116.25      109.91      3.42 o
  -6   5  15       42.65       35.15      2.10 o
  -5   5  15       39.54       41.06      1.90 o
  -4   5  15        7.34        9.36      1.19 o
  -3   5  15        2.05        5.47      1.17 o
  -2   5  15       16.09       21.86      1.54 o
  -1   5  15       59.17       70.45      2.16 o
   0   5  15        0.01       -0.36      1.08 o
   1   5  15      191.17      212.16      4.28 o
   2   5  15       21.49       21.40      1.94 o
   3   5  15       17.30       21.42      2.35 o
   4   5  15       24.14       24.47      1.83 o
   5   5  15       10.36        9.06      1.40 o
   6   5  15       19.57       14.17      1.42 o
   7   5  15       22.90       16.58      1.82 o
   8   5  15        5.52        4.23      1.74 o
  -9   6  15       18.65       15.27      2.51 o
  -8   6  15       97.11      123.24      4.28 o
  -7   6  15        1.92        1.26      1.09 o
  -6   6  15        0.79       -0.24      0.85 o
  -5   6  15        0.01        0.40      0.89 o
  -4   6  15      213.21      248.19      3.96 o
  -3   6  15       49.94       52.86      1.68 o
  -2   6  15       87.26       79.88      2.34 o
  -1   6  15      100.71      110.33      3.01 o
   0   6  15       28.81       40.37      5.32 o
   1   6  15       41.44       43.48      2.50 o
   2   6  15       71.77       71.55      3.04 o
   3   6  15        1.72        0.64      1.13 o
   4   6  15       42.42       47.34      2.68 o
   5   6  15       12.74       10.71      1.76 o
 -12   0  16       20.20       21.37      7.78 o
 -10   0  16      129.69      112.28      5.13 o
  -8   0  16        3.45        1.11      2.19 o
  -6   0  16       62.62       56.80      4.72 o
  -4   0  16       74.71       75.33      2.50 o
  -2   0  16     1331.95     1280.95     24.67 o
   0   0  16      346.81      339.83      7.73 o
   2   0  16     1364.72     1253.76     18.49 o
   4   0  16      221.99      213.09      6.01 o
   6   0  16      182.90      158.36      5.93 o
   8   0  16      478.21      479.52     10.38 o
  10   0  16       10.50       17.15      2.79 o
  12   0  16      387.15      424.06      8.89 o
 -13   1  16       29.42       24.98      3.32 o
 -12   1  16       29.66       25.33      2.48 o
 -11   1  16        0.10        0.42      1.00 o
 -10   1  16       92.78       97.53      3.58 o
  -9   1  16       34.17       33.49      1.92 o
  -8   1  16        1.57        1.61      1.39 o
  -7   1  16       72.18       71.34      3.11 o
  -6   1  16       24.79       26.09      2.07 o
  -5   1  16      153.14      152.25      3.47 o
  -4   1  16        4.19        5.21      1.25 o
  -3   1  16       47.46       55.35      2.62 o
  -2   1  16       10.68       13.44      1.53 o
  -1   1  16      203.22      192.08      3.32 o
   0   1  16       15.96       12.07      1.71 o
   1   1  16     1551.88     1477.76     18.35 o
   2   1  16      794.16      751.85      7.64 o
   3   1  16       19.52       21.22      1.40 o
   4   1  16      696.92      669.29      7.77 o
   5   1  16       57.25       57.95      3.97 o
   6   1  16      127.86      122.31      2.82 o
   7   1  16        3.96        6.97      1.57 o
   8   1  16       22.90       24.97      1.88 o
   9   1  16      160.84      155.20      3.81 o
  10   1  16        2.25        3.97      1.15 o
  11   1  16       20.43       16.96      1.52 o
  12   1  16      102.37      105.90      3.16 o
 -15   2  16        8.35        4.83      1.91 o
 -14   2  16        1.53        1.43      1.30 o
 -13   2  16       26.95       26.62      2.23 o
 -12   2  16      148.08      149.55      4.41 o
 -11   2  16      736.52      759.16     12.63 o
 -10   2  16     1102.85     1120.60     19.15 o
  -9   2  16      670.87      677.03     11.57 o
  -8   2  16       75.61       71.94      3.83 o
  -7   2  16       32.35       32.96      2.45 o
  -6   2  16        1.75        2.88      1.57 o
  -5   2  16        2.66        3.44      1.61 o
  -4   2  16      260.34      256.49      4.52 o
  -3   2  16     1051.63     1039.07     12.68 o
  -2   2  16      629.22      634.86      7.79 o
  -1   2  16       56.35       61.36      3.59 o
   0   2  16      181.01      191.95      3.21 o
   1   2  16        0.22        1.15      1.05 o
   2   2  16      489.71      473.07      6.87 o
   3   2  16       30.17       30.82      1.97 o
   4   2  16      197.78      192.66      3.60 o
   5   2  16        0.02        0.57      0.97 o
   6   2  16       54.94       46.81      1.89 o
   7   2  16        3.98        3.59      1.01 o
   8   2  16       77.31       71.31      2.47 o
   9   2  16      376.15      378.93      5.06 o
  10   2  16       10.52        6.82      1.11 o
  11   2  16        6.27        2.95      1.06 o
  12   2  16       10.54        9.83      2.03 o
 -14   3  16       52.22       58.49      8.22 o
 -13   3  16       62.46       69.85      4.43 o
 -12   3  16        4.39        3.80      1.73 o
 -11   3  16        8.84       11.74      3.27 o
 -10   3  16        0.64        0.59      2.66 o
  -9   3  16       40.43       42.94      3.61 o
  -8   3  16       97.48       95.08      3.33 o
  -7   3  16       18.20       15.84      1.94 o
  -6   3  16      120.88      116.21      4.09 o
  -5   3  16       32.58       32.72      2.32 o
  -4   3  16       58.39       61.61      2.93 o
  -3   3  16       36.82       36.41      2.19 o
  -2   3  16        0.76        6.81      2.15 o
  -1   3  16      316.53      311.72      5.06 o
   0   3  16       29.20       35.48      1.86 o
   1   3  16      291.40      266.53      4.19 o
   2   3  16        2.76        3.83      1.44 o
   3   3  16      186.35      181.73      4.52 o
   4   3  16       59.15       59.22      2.65 o
   5   3  16       17.14       17.92      1.75 o
   6   3  16        0.76        0.55      1.06 o
   7   3  16       18.15       18.11      1.67 o
   8   3  16        5.87        4.14      0.94 o
   9   3  16       11.34        7.23      0.85 o
  10   3  16        3.68        2.84      1.04 o
  11   3  16        8.73        9.48      1.81 o
 -13   4  16       12.51       10.09      1.65 o
 -12   4  16      227.51      269.63      8.44 o
 -11   4  16       18.24       18.34      5.16 o
 -10   4  16       35.52       42.06      3.11 o
  -9   4  16        5.24        8.16      2.64 o
  -8   4  16      179.13      185.52      4.17 o
  -7   4  16      140.12      148.28      4.75 o
  -6   4  16       93.11      100.04      3.26 o
  -5   4  16       34.67       36.33      2.15 o
  -4   4  16      179.17      176.79      3.61 o
  -3   4  16        8.77        6.45      1.29 o
  -2   4  16       44.24       52.69      2.46 o
  -1   4  16      145.67      162.44      3.38 o
   0   4  16      717.37      754.02      8.57 o
   1   4  16       50.51       55.06      2.43 o
   2   4  16      100.88       99.78      3.24 o
   3   4  16       17.43       19.38      1.88 o
   4   4  16       50.31       48.25      2.28 o
   5   4  16      116.52      122.30      3.67 o
   6   4  16       76.10       78.50      2.16 o
   7   4  16       93.98       97.88      2.35 o
   8   4  16       42.00       35.68      1.59 o
   9   4  16       69.42       84.07      5.51 o
 -11   5  16       12.33       12.92      2.51 o
 -10   5  16       43.19       54.06      3.75 o
  -9   5  16        3.20       -0.27      1.72 o
  -8   5  16        3.51        2.51      1.82 o
  -7   5  16       14.18       14.51      1.87 o
  -6   5  16        9.57        8.24      1.51 o
  -5   5  16        1.52        2.45      1.14 o
  -4   5  16        8.26        9.12      1.30 o
  -3   5  16       96.34       91.01      2.16 o
  -2   5  16       34.12       40.99      1.94 o
  -1   5  16      148.20      141.57      3.36 o
   0   5  16       57.04       65.03      2.85 o
   1   5  16       63.53       70.00      2.79 o
   2   5  16       34.83       38.58      2.47 o
   3   5  16       89.94       96.74      3.16 o
   4   5  16        3.65        2.45      1.39 o
   5   5  16        0.43        0.67      1.04 o
   6   5  16        0.10       -0.20      0.79 o
   7   5  16       11.72        8.82      1.68 o
  -8   6  16       21.47       26.95      2.47 o
  -7   6  16       12.85        9.08      1.61 o
  -6   6  16       27.62       24.53      2.07 o
  -5   6  16       50.16       42.25      5.46 o
  -4   6  16        8.78        6.53      1.14 o
  -3   6  16        2.50        1.81      0.84 o
  -2   6  16        8.05        4.91      1.05 o
  -1   6  16      134.94      149.69      5.65 o
   0   6  16      130.93      139.24      5.64 o
   1   6  16       44.55       55.89      2.41 o
   2   6  16       14.33       12.70      1.62 o
   3   6  16        8.10        8.02      1.90 o
   4   6  16        6.10        3.87      1.55 o
 -11   0  17        7.15       12.52      2.97 o
  -9   0  17      216.28      195.77     13.08 o
  -7   0  17       13.72       15.18      2.37 o
  -5   0  17      105.70      111.84      5.46 o
  -3   0  17       27.77       23.84      2.43 o
  -1   0  17     2166.71     2134.14     39.81 o
   1   0  17       35.62       36.43      2.82 o
   3   0  17      405.56      386.09      8.23 o
   5   0  17      567.26      557.34     11.36 o
   7   0  17       80.54       70.19      3.89 o
   9   0  17        9.83        7.94      2.05 o
  11   0  17      600.56      688.55     15.19 o
 -13   1  17      149.69      151.23     11.00 o
 -12   1  17      176.96      172.44      4.98 o
 -11   1  17      205.05      187.90      5.66 o
 -10   1  17        1.21        1.49      1.48 o
  -9   1  17        0.24        1.26      1.13 o
  -8   1  17        3.90        4.51      1.55 o
  -7   1  17        8.78        5.99      1.70 o
  -6   1  17       60.76       52.51      2.64 o
  -5   1  17      106.26      101.31      3.06 o
  -4   1  17      168.85      166.83      3.76 o
  -3   1  17      829.10      832.62     13.43 o
  -2   1  17        0.49        0.23      1.04 o
  -1   1  17     1014.46      964.64     12.79 o
   0   1  17        2.01        1.41      1.08 o
   1   1  17      705.12      672.79      7.99 o
   2   1  17       73.11       66.20      2.12 o
   3   1  17      466.47      446.73      7.33 o
   4   1  17      179.83      174.75      3.24 o
   5   1  17        1.12        3.60      1.21 o
   6   1  17        3.06        3.60      1.52 o
   7   1  17        0.36        2.26      1.33 o
   8   1  17       11.26       10.23      1.78 o
   9   1  17        2.43        2.55      1.30 o
  10   1  17       35.10       39.11      1.74 o
  11   1  17       10.78       11.03      1.67 o
 -14   2  17        6.75        2.23      1.36 o
 -13   2  17       94.75       95.75      3.00 o
 -12   2  17        9.54       11.29      2.99 o
 -11   2  17       36.07       38.99      2.61 o
 -10   2  17      116.94      131.38      7.10 o
  -9   2  17        0.01        0.97      0.98 o
  -8   2  17      962.00      920.11     13.11 o
  -7   2  17       18.39       15.57      1.92 o
  -6   2  17       33.50       34.59      2.46 o
  -5   2  17        0.30        0.58      1.38 o
  -4   2  17        9.17        6.97      1.35 o
  -3   2  17      214.01      212.28      3.96 o
  -2   2  17      781.57      757.05     11.40 o
  -1   2  17     1275.28     1292.14     20.79 o
   0   2  17      946.83      938.26     20.99 o
   1   2  17      927.26      871.86     13.41 o
   2   2  17       88.96       79.33      2.74 o
   3   2  17       55.11       49.09      2.55 o
   4   2  17      202.18      167.48      5.20 o
   5   2  17       30.36       28.71      1.74 o
   6   2  17       51.41       52.47      2.15 o
   7   2  17      124.46      107.58      3.00 o
   8   2  17      251.01      252.51      4.10 o
   9   2  17       46.09       46.06      2.27 o
  10   2  17        3.70        2.50      0.87 o
  11   2  17       31.34       32.04      1.88 o
 -14   3  17        0.59        0.02      1.51 o
 -13   3  17        0.02        0.34      1.14 o
 -12   3  17       81.02       77.22      4.05 o
 -11   3  17       45.67       48.72      3.35 o
 -10   3  17      439.19      492.09     18.33 o
  -9   3  17       33.18       33.98      2.53 o
  -8   3  17       77.17       63.70      3.05 o
  -7   3  17       12.82       19.93      2.17 o
  -6   3  17        5.56        9.49      1.93 o
  -5   3  17      118.06      120.32      3.62 o
  -4   3  17      126.55      121.95      4.03 o
  -3   3  17      133.38      126.45      3.08 o
  -2   3  17      146.54      166.63      3.40 o
  -1   3  17       46.12       46.49      2.20 o
   0   3  17       81.65       81.61      2.78 o
   1   3  17        6.81        8.15      2.57 o
   2   3  17        6.42        9.99      2.40 o
   3   3  17       16.38       12.80      1.86 o
   4   3  17      188.95      175.81      4.22 o
   5   3  17        9.75       10.14      1.58 o
   6   3  17        0.48        0.57      0.82 o
   7   3  17        1.02        1.85      0.90 o
   8   3  17       51.96       55.11      2.23 o
   9   3  17        0.90        1.24      0.52 o
  10   3  17        2.30       -0.12      1.30 o
 -13   4  17       23.46       29.28      3.77 o
 -12   4  17        0.52       -0.19      1.30 o
 -11   4  17      102.46      121.07      7.88 o
 -10   4  17        2.87        4.31      2.50 o
  -9   4  17        6.40        8.16      3.17 o
  -8   4  17      114.22      124.60      3.99 o
  -7   4  17        4.90        4.06      1.17 o
  -6   4  17       68.05       70.15      2.10 o
  -5   4  17       13.26       13.50      1.45 o
  -4   4  17      106.80      112.20      5.91 o
  -3   4  17      483.19      498.28      9.79 o
  -2   4  17       33.44       32.11      1.82 o
  -1   4  17       90.89       97.21      2.56 o
   0   4  17      302.65      315.88      4.83 o
   1   4  17      118.08      120.46      4.73 o
   2   4  17       39.61       43.45      2.07 o
   3   4  17        0.84        1.08      1.10 o
   4   4  17        0.24       -1.18      1.22 o
   5   4  17       65.22       62.08      2.45 o
   6   4  17        5.75        5.07      0.80 o
   7   4  17       21.96       26.50      1.71 o
   8   4  17       83.24       97.47      4.50 o
 -10   5  17       19.26       17.69      2.46 o
  -9   5  17       12.88       11.93      2.69 o
  -8   5  17       11.47        8.51      2.95 o
  -7   5  17        8.04        4.99      1.40 o
  -6   5  17       22.67       21.91      2.90 o
  -5   5  17       10.02        9.06      1.28 o
  -4   5  17       66.10       65.78      2.84 o
  -3   5  17        5.70        7.31      1.60 o
  -2   5  17        7.76        4.29      0.95 o
  -1   5  17       36.11       43.09      1.96 o
   0   5  17       76.81       71.32      2.85 o
   1   5  17        1.98        2.78      1.26 o
   2   5  17       83.11       91.45      3.20 o
   3   5  17        0.66        0.72      1.23 o
   4   5  17       71.98       72.16      3.34 o
   5   5  17        0.00        0.17      0.83 o
   6   5  17       27.15       23.04      2.20 o
  -6   6  17        5.61        5.04      1.36 o
  -5   6  17       65.59       74.19      3.40 o
  -4   6  17       45.63       48.18      2.42 o
  -3   6  17        0.91        0.86      0.74 o
  -2   6  17        0.56       -0.20      0.95 o
  -1   6  17        4.27        4.14      1.38 o
   0   6  17        1.59        0.26      0.98 o
   1   6  17      135.74      160.22      4.63 o
   2   6  17       25.55       32.80      2.39 o
 -12   0  18      278.95      261.75     10.59 o
 -10   0  18       87.86       64.50      4.24 o
  -8   0  18        1.10        1.32      1.56 o
  -6   0  18      156.00      159.48      7.02 o
  -4   0  18      304.40      280.56      5.06 o
  -2   0  18      110.25      100.53      5.24 o
   0   0  18       70.74       69.48      3.19 o
   2   0  18       41.63       37.38      2.56 o
   4   0  18        0.02       -1.12      1.12 o
   6   0  18     1048.65     1010.56     15.73 o
   8   0  18       25.47       26.38      2.76 o
  10   0  18       27.11       32.60      2.89 o
 -13   1  18        0.28        0.39      2.23 o
 -12   1  18      245.59      250.49      7.40 o
 -11   1  18      226.38      212.59      5.22 o
 -10   1  18        0.44       -0.38      1.35 o
  -9   1  18        1.92        0.56      0.87 o
  -8   1  18       28.56       21.29      3.45 o
  -7   1  18       25.84       15.44      2.80 o
  -6   1  18       17.37       18.00      2.20 o
  -5   1  18       43.93       44.49      2.92 o
  -4   1  18        2.88        2.99      0.94 o
  -3   1  18       38.67       38.03      1.98 o
  -2   1  18      867.68      832.18     12.17 o
  -1   1  18       89.73       88.82      2.76 o
   0   1  18      385.33      372.59      5.63 o
   1   1  18       29.12       26.48      1.80 o
   2   1  18      770.15      765.23     13.76 o
   3   1  18        2.35        1.67      0.87 o
   4   1  18      380.82      343.52      6.16 o
   5   1  18        6.20        7.81      1.37 o
   6   1  18        0.36        0.33      1.04 o
   7   1  18       26.30       28.93      2.06 o
   8   1  18        0.50        1.49      1.04 o
   9   1  18        8.06        7.01      1.25 o
  10   1  18      106.42      122.65      2.69 o
 -13   2  18       22.56       18.51      3.40 o
 -12   2  18       88.40       85.92      4.07 o
 -11   2  18        0.54        0.21      0.91 o
 -10   2  18       76.94       68.99      3.44 o
  -9   2  18        5.60        8.51      1.41 o
  -8   2  18       57.75       67.59      3.01 o
  -7   2  18       76.82       71.69      3.68 o
  -6   2  18       51.37       51.76      2.83 o
  -5   2  18      203.91      189.84      4.25 o
  -4   2  18      294.10      296.67      5.86 o
  -3   2  18       71.63       69.67      4.34 o
  -2   2  18      393.67      407.20      6.70 o
  -1   2  18       54.58       57.66      4.54 o
   0   2  18      214.30      221.72      4.98 o
   1   2  18     1409.42     1391.09     24.86 o
   2   2  18      383.11      376.96      6.42 o
   3   2  18       56.85       56.53      2.42 o
   4   2  18       21.02       22.55      1.91 o
   5   2  18       43.27       38.12      2.31 o
   6   2  18      148.70      128.45      5.28 o
   7   2  18       13.59        8.09      1.36 o
   8   2  18       47.25       47.52      1.94 o
   9   2  18       82.81       88.79      2.90 o
  10   2  18        3.88        3.31      1.02 o
 -13   3  18        7.08        2.11      1.00 o
 -12   3  18        8.49        7.68      2.84 o
 -11   3  18        0.06        0.50      2.06 o
 -10   3  18       27.64       25.16      3.42 o
  -9   3  18        1.46        3.53      1.75 o
  -8   3  18       17.08       17.19      1.97 o
  -7   3  18        3.09        3.44      1.41 o
  -6   3  18      193.28      185.43      4.55 o
  -5   3  18       25.65       27.74      3.71 o
  -4   3  18       75.54       87.06      3.25 o
  -3   3  18        1.61        2.16      1.24 o
  -2   3  18      289.98      287.56      5.65 o
  -1   3  18      322.54      309.03      5.10 o
   0   3  18       58.73       63.43      2.66 o
   1   3  18       19.10       15.36      2.39 o
   2   3  18       73.00       73.46      3.11 o
   3   3  18       21.10       23.95      1.79 o
   4   3  18       42.32       47.31      2.18 o
   5   3  18       20.00       26.48      1.76 o
   6   3  18        8.01        7.00      1.47 o
   7   3  18       28.23       21.61      1.58 o
   8   3  18      102.40       97.29      2.47 o
   9   3  18        4.48        2.79      1.55 o
 -12   4  18        1.23        0.90      1.72 o
 -11   4  18       19.90       24.62      5.00 o
 -10   4  18       30.45       28.20      3.22 o
  -9   4  18       44.43       53.23      3.97 o
  -8   4  18       14.53       17.00      2.21 o
  -7   4  18       66.39       62.41      4.71 o
  -6   4  18        1.79        2.61      1.32 o
  -5   4  18       23.99       26.01      1.93 o
  -4   4  18       21.39       25.12      1.96 o
  -3   4  18      387.58      392.52      6.99 o
  -2   4  18        1.04        1.41      0.95 o
  -1   4  18        2.02        1.77      0.98 o
   0   4  18       56.65       58.61      2.87 o
   1   4  18       53.68       47.06      2.80 o
   2   4  18      190.70      189.96      4.87 o
   3   4  18       60.19       60.20      2.86 o
   4   4  18       17.91       13.31      1.78 o
   5   4  18        8.75        7.12      1.45 o
   6   4  18        2.50        1.05      0.75 o
   7   4  18       16.66       10.50      1.43 o
  -9   5  18        0.03        0.25      1.25 o
  -8   5  18        1.99        2.21      1.65 o
  -7   5  18        7.38        9.40      1.96 o
  -6   5  18       22.03       17.98      2.89 o
  -5   5  18       11.16        6.73      1.05 o
  -4   5  18       74.17       79.99      2.36 o
  -3   5  18       27.10       21.01      1.79 o
  -2   5  18       56.00       56.77      2.47 o
  -1   5  18       44.50       55.67      2.86 o
   0   5  18       23.73       21.20      1.93 o
   1   5  18       41.97       44.82      2.58 o
   2   5  18      130.98      139.18      4.91 o
   3   5  18      157.95      168.96      6.83 o
   4   5  18        1.61        3.43      1.17 o
   5   5  18       14.94        7.39      1.92 o
 -11   0  19        5.20        9.35      4.93 o
  -9   0  19      294.55      287.62     29.47 o
  -7   0  19      109.04       98.39      5.78 o
  -5   0  19       49.35       51.84      4.42 o
  -3   0  19      639.45      629.26     16.38 o
  -1   0  19       82.77       84.56      3.88 o
   1   0  19        3.15        5.45      1.49 o
   3   0  19        1.50        3.48      2.09 o
   5   0  19      129.87      115.46      3.86 o
   7   0  19       19.11       15.57      2.13 o
   9   0  19       48.13       51.14      3.81 o
 -13   1  19        2.86        2.79      1.56 o
 -12   1  19       22.52       15.31      3.25 o
 -11   1  19       85.56       65.06      6.29 o
 -10   1  19       48.90       53.69      2.61 o
  -9   1  19        4.64        3.80      1.62 o
  -8   1  19        0.12        0.86      1.00 o
  -7   1  19        1.74        1.31      1.31 o
  -6   1  19        0.27        0.29      1.12 o
  -5   1  19       22.25       28.09      2.27 o
  -4   1  19      157.61      150.70      3.73 o
  -3   1  19      948.65      931.38     15.49 o
  -2   1  19        6.52        5.05      1.27 o
  -1   1  19       81.66       79.46      2.42 o
   0   1  19      200.17      189.89      3.57 o
   1   1  19        8.25        8.33      1.13 o
   2   1  19        4.57        5.13      1.22 o
   3   1  19       83.37       79.32      2.44 o
   4   1  19       87.70       83.09      2.59 o
   5   1  19      196.30      190.35      5.32 o
   6   1  19        0.56       -0.14      0.79 o
   7   1  19       50.86       51.24      2.04 o
   8   1  19        3.34        2.01      1.08 o
   9   1  19        0.08        1.44      0.87 o
 -13   2  19        9.72        4.52      2.36 o
 -12   2  19      120.33      122.99      7.24 o
 -11   2  19       14.27       11.88      4.49 o
 -10   2  19       28.11       27.39      2.20 o
  -9   2  19      577.47      593.18     16.24 o
  -8   2  19       33.81       31.54      2.30 o
  -7   2  19        1.39        0.64      1.44 o
  -6   2  19      107.02      105.04      3.40 o
  -5   2  19       35.89       36.04      1.93 o
  -4   2  19       15.05       12.35      1.81 o
  -3   2  19       98.22       86.08      3.00 o
  -2   2  19      440.00      447.34      9.38 o
  -1   2  19       95.66       90.18      3.41 o
   0   2  19      805.24      800.73     15.12 o
   1   2  19      335.59      312.32      6.46 o
   2   2  19        1.73        2.98      1.34 o
   3   2  19        0.11       -0.71      1.19 o
   4   2  19       32.50       33.20      2.50 o
   5   2  19        2.82        4.45      1.94 o
   6   2  19       82.51       69.07      4.63 o
   7   2  19       39.98       35.62      2.01 o
   8   2  19       58.03       56.70      2.12 o
   9   2  19       11.00        6.40      1.34 o
 -12   3  19       12.99        6.88      1.68 o
 -11   3  19        0.76        1.28      1.82 o
 -10   3  19        1.53        1.75      1.77 o
  -9   3  19        4.91        1.22      1.55 o
  -8   3  19        2.29        2.74      1.11 o
  -7   3  19       54.56       60.63      3.06 o
  -6   3  19        0.03        0.79      1.29 o
  -5   3  19       96.43       98.91      3.10 o
  -4   3  19      150.20      154.78      4.30 o
  -3   3  19        2.03        2.79      1.41 o
  -2   3  19        6.99        7.86      1.87 o
  -1   3  19       91.10       87.31      3.18 o
   0   3  19       11.21       12.64      1.57 o
   1   3  19       10.29       10.38      1.55 o
   2   3  19        0.93        0.35      1.22 o
   3   3  19       36.74       42.39      2.12 o
   4   3  19        0.84        1.32      1.07 o
   5   3  19       48.47       43.54      2.45 o
   6   3  19       49.31       55.11      2.51 o
   7   3  19        0.01       -0.01      0.61 o
   8   3  19       17.30       10.36      1.44 o
 -11   4  19      180.32      216.57      8.60 o
 -10   4  19      120.21      126.60      5.86 o
  -9   4  19      140.88      154.21      4.52 o
  -8   4  19      106.37      130.84      6.09 o
  -7   4  19       35.68       38.89      4.50 o
  -6   4  19        1.40        2.10      1.21 o
  -5   4  19       12.28       12.93      1.72 o
  -4   4  19       18.49       14.47      1.74 o
  -3   4  19      255.70      261.17      5.89 o
  -2   4  19        6.44        8.41      1.46 o
  -1   4  19       34.83       34.70      2.33 o
   0   4  19       69.19       71.11      3.87 o
   1   4  19      241.19      264.25      6.70 o
   2   4  19      233.79      241.21      5.02 o
   3   4  19       17.23       13.13      1.76 o
   4   4  19        4.11        3.77      1.53 o
   5   4  19       24.66       23.79      1.57 o
   6   4  19       40.75       39.52      3.12 o
  -8   5  19        9.34        7.29      1.84 o
  -7   5  19       19.41       17.07      2.45 o
  -6   5  19       36.30       34.59      5.49 o
  -5   5  19        3.03        0.73      0.77 o
  -4   5  19      102.68      111.86      3.42 o
  -3   5  19       10.81        3.37      1.15 o
  -2   5  19        0.67        0.28      1.19 o
  -1   5  19        0.43        0.65      1.67 o
   0   5  19        7.20        4.87      1.65 o
   1   5  19       17.34       10.90      1.67 o
   2   5  19       23.92       15.24      2.15 o
   3   5  19       11.87        8.38      1.45 o
 -12   0  20        2.53        2.95      1.53 o
 -10   0  20        4.19        1.87      2.22 o
  -8   0  20       89.24       87.97      9.89 o
  -6   0  20       75.08       87.81      5.35 o
  -4   0  20       78.92       79.03      4.10 o
  -2   0  20     1014.53      969.38     36.99 o
   0   0  20        9.19       10.19      2.08 o
   2   0  20       63.42       61.46      2.92 o
   4   0  20      327.19      321.52     10.67 o
   6   0  20       33.54       27.64      3.00 o
   8   0  20      106.06      140.22      4.03 o
 -12   1  20       22.24        9.31      7.58 o
 -11   1  20       38.05       42.79      4.76 o
 -10   1  20       19.01       12.57      1.61 o
  -9   1  20        8.59        5.23      1.63 o
  -8   1  20       14.00       15.52      1.98 o
  -7   1  20       14.91       15.38      1.89 o
  -6   1  20      164.81      161.67      5.48 o
  -5   1  20      132.01      130.41      6.60 o
  -4   1  20      220.94      232.19      5.20 o
  -3   1  20        0.00        0.20      0.91 o
  -2   1  20      914.03      924.54     15.35 o
  -1   1  20        1.09        2.46      1.13 o
   0   1  20      185.45      193.37      5.00 o
   1   1  20      146.18      138.26      3.17 o
   2   1  20        0.86        1.31      0.84 o
   3   1  20      204.39      182.69      6.55 o
   4   1  20      112.93      109.00      3.41 o
   5   1  20       18.01       12.69      1.45 o
   6   1  20        3.07        2.53      0.95 o
   7   1  20        5.06        2.78      1.03 o
   8   1  20       41.89       54.90      2.07 o
 -12   2  20       51.20       45.13      7.70 o
 -11   2  20       11.53       10.18      1.78 o
 -10   2  20        2.61        3.03      0.89 o
  -9   2  20        8.05        7.04      1.59 o
  -8   2  20       11.34       10.95      1.63 o
  -7   2  20        8.85        8.18      1.90 o
  -6   2  20       11.57       18.65      3.39 o
  -5   2  20        0.01       -0.56      1.20 o
  -4   2  20       12.95       15.36      1.68 o
  -3   2  20       25.52       28.21      2.10 o
  -2   2  20       54.05       58.27      2.86 o
  -1   2  20      248.34      232.34      6.01 o
   0   2  20       17.09       10.28      1.31 o
   1   2  20       91.10       85.89      3.17 o
   2   2  20        4.15        4.10      1.63 o
   3   2  20        7.11        7.16      1.36 o
   4   2  20       14.24       13.34      1.63 o
   5   2  20        0.47       -0.24      0.95 o
   6   2  20       69.95       87.08      2.97 o
   7   2  20        3.34        3.91      1.27 o
   8   2  20       67.89       81.55      2.62 o
 -11   3  20       58.71       62.13      3.84 o
 -10   3  20       26.58       30.99      2.87 o
  -9   3  20      132.50      134.42      5.68 o
  -8   3  20       70.05       65.26      6.47 o
  -7   3  20        1.93        2.48      1.55 o
  -6   3  20       12.32       15.60      2.41 o
  -5   3  20      203.17      199.44      5.13 o
  -4   3  20        3.12        3.26      1.21 o
  -3   3  20        0.29        0.46      1.23 o
  -2   3  20      235.69      251.34      9.38 o
  -1   3  20      218.28      227.98      4.72 o
   0   3  20       94.27       80.98      2.96 o
   1   3  20      168.04      180.35      4.83 o
   2   3  20      161.36      184.95      4.49 o
   3   3  20      120.86      116.19      3.27 o
   4   3  20       39.65       43.59      2.14 o
   5   3  20        1.36        0.78      0.90 o
   6   3  20        7.97        5.51      0.90 o
  -9   4  20        9.96        9.46      2.18 o
  -8   4  20        4.13        3.17      2.20 o
  -7   4  20       21.79       11.08      1.89 o
  -6   4  20      153.40      148.87      6.11 o
  -5   4  20        0.00        0.17      0.77 o
  -4   4  20       14.10       13.94      2.05 o
  -3   4  20       87.11       91.10      3.28 o
  -2   4  20       20.71       18.09      1.88 o
  -1   4  20       35.30       41.43      4.25 o
   0   4  20        1.28        2.36      1.94 o
   1   4  20      214.55      236.41      7.31 o
   2   4  20       43.16       63.54      3.36 o
   3   4  20      123.23      147.52      4.19 o
   4   4  20       53.31       58.54      2.78 o
  -5   5  20       41.76       48.92      4.23 o
  -4   5  20       66.06       55.50      5.15 o
  -3   5  20       57.77       60.33      2.34 o
  -2   5  20       23.59       15.75      2.96 o
  -1   5  20       25.65       13.59      2.79 o
   0   5  20       37.86       40.15      3.49 o
 -11   0  21       18.44       16.54      6.15 o
  -9   0  21      216.53      219.23      8.19 o
  -7   0  21      253.27      276.30     13.64 o
  -5   0  21       85.80       98.09      4.47 o
  -3   0  21        0.37        0.91      1.27 o
  -1   0  21      335.35      320.09     13.39 o
   1   0  21        5.54        5.33      1.61 o
   3   0  21       11.58        8.72      2.56 o
   5   0  21      200.75      207.70      7.37 o
   7   0  21       77.38       84.94      4.21 o
 -12   1  21        2.14        0.10      2.57 o
 -11   1  21        4.71        5.10      1.96 o
 -10   1  21      135.54      130.64      4.01 o
  -9   1  21        4.49        4.29      1.64 o
  -8   1  21       86.56       93.08      4.20 o
  -7   1  21       28.81       26.27      2.65 o
  -6   1  21       70.94       69.92      4.47 o
  -5   1  21       67.27       61.41      4.13 o
  -4   1  21       46.24       40.42      2.03 o
  -3   1  21      118.58      118.47      2.87 o
  -2   1  21       62.03       61.47      4.38 o
  -1   1  21       11.68       13.29      1.36 o
   0   1  21        6.78        5.68      1.28 o
   1   1  21       19.14       13.95      1.55 o
   2   1  21        0.06        0.28      0.94 o
   3   1  21        9.05        5.05      1.11 o
   4   1  21       51.27       44.04      1.99 o
   5   1  21       13.33        3.98      1.23 o
   6   1  21       13.11        7.33      1.25 o
   7   1  21       15.96        9.72      1.24 o
 -11   2  21        0.04        1.19      3.75 o
 -10   2  21       34.73       36.94      3.18 o
  -9   2  21      350.12      383.09     14.04 o
  -8   2  21       52.59       57.62      2.90 o
  -7   2  21       47.28       52.05      3.37 o
  -6   2  21        6.08        5.43      1.74 o
  -5   2  21       12.74       13.50      2.03 o
  -4   2  21        1.77        2.93      1.35 o
  -3   2  21       68.38       75.75      2.42 o
  -2   2  21        0.01        1.16      1.18 o
  -1   2  21      170.55      157.39      3.45 o
   0   2  21        9.45        7.71      1.07 o
   1   2  21        2.21        1.78      0.93 o
   2   2  21      151.00      148.17      4.50 o
   3   2  21       71.58       77.47      4.28 o
   4   2  21        0.03        0.72      1.15 o
   5   2  21        0.03        0.50      0.79 o
   6   2  21        3.57        1.99      1.05 o
 -10   3  21        0.88        1.25      1.11 o
  -9   3  21        0.33        0.88      1.31 o
  -8   3  21        9.95        7.44      1.92 o
  -7   3  21       36.08       39.45      3.37 o
  -6   3  21        2.68        3.38      1.55 o
  -5   3  21       12.08        8.27      1.75 o
  -4   3  21       24.18       23.17      1.77 o
  -3   3  21      159.29      166.15      3.92 o
  -2   3  21       46.62       54.20      2.14 o
  -1   3  21        4.61        6.27      1.27 o
   0   3  21       55.21       61.52      3.05 o
   1   3  21      120.57      138.88      4.54 o
   2   3  21       58.22       48.07      2.66 o
   3   3  21        3.02        4.12      1.01 o
   4   3  21        5.40        2.41      1.20 o
   5   3  21        2.69        1.77      0.97 o
  -8   4  21       44.96       54.12      3.81 o
  -7   4  21       17.72       10.94      2.36 o
  -6   4  21        0.14        1.96      1.09 o
  -5   4  21       38.54       43.78      2.55 o
  -4   4  21        0.20       -0.18      0.72 o
  -3   4  21       49.19       51.92      2.25 o
  -2   4  21        2.33        1.10      0.77 o
  -1   4  21       16.98       13.72      2.02 o
   0   4  21       18.15       13.83      1.81 o
   1   4  21      201.47      219.75      5.43 o
   2   4  21      148.95      178.75      4.26 o
 -10   0  22        0.35        0.12      2.44 o
  -8   0  22       33.54       33.22      4.37 o
  -6   0  22      445.40      474.36     15.35 o
  -4   0  22      105.68      120.35      5.64 o
  -2   0  22       23.60       18.76      4.69 o
   0   0  22        3.81        1.74      1.25 o
   2   0  22        1.48        0.29      1.06 o
   4   0  22      193.68      244.86      8.89 o
   6   0  22       14.37        5.33      2.39 o
 -11   1  22      110.08      118.98      7.55 o
 -10   1  22      140.10      145.23      8.95 o
  -9   1  22       83.48       80.80      4.78 o
  -8   1  22       26.71       29.31      7.63 o
  -7   1  22        1.85        2.20      1.64 o
  -6   1  22       34.95       34.59      6.99 o
  -5   1  22        0.17        1.16      1.27 o
  -4   1  22      220.58      191.54      7.37 o
  -3   1  22      129.93      127.92      3.83 o
  -2   1  22      219.07      222.99      5.79 o
  -1   1  22       12.47       11.43      1.42 o
   0   1  22       30.84       42.41      1.91 o
   1   1  22        0.00        0.41      0.85 o
   2   1  22       39.71       30.76      1.61 o
   3   1  22        2.77        3.18      1.05 o
   4   1  22        7.33        4.58      0.97 o
   5   1  22       63.67       67.85      3.43 o
   6   1  22       30.91       46.77     10.07 o
 -10   2  22      166.79      212.71     13.88 o
  -9   2  22      157.37      171.75     11.05 o
  -8   2  22        7.74        4.58      1.58 o
  -7   2  22       37.59       35.70      2.23 o
  -6   2  22        3.35        3.79      1.40 o
  -5   2  22        3.28        3.42      1.65 o
  -4   2  22       12.25       10.99      1.71 o
  -3   2  22        0.05        0.83      1.23 o
  -2   2  22        0.82        0.50      0.95 o
  -1   2  22       32.83       28.86      1.86 o
   0   2  22       27.96       31.94      1.90 o
   1   2  22       61.23       50.10      2.56 o
   2   2  22      122.99      104.84      3.36 o
   3   2  22       21.76       11.93      2.12 o
   4   2  22       37.46       42.47      2.66 o
   5   2  22        2.81        2.07      1.49 o
  -8   3  22       12.17       10.93      2.84 o
  -7   3  22       20.22       17.39      1.72 o
  -6   3  22        4.09        3.23      1.30 o
  -5   3  22       20.22       17.26      3.05 o
  -4   3  22        0.27        1.13      1.38 o
  -3   3  22       93.48       94.17      3.19 o
  -2   3  22       10.21        8.01      1.48 o
  -1   3  22        2.05        2.05      0.90 o
   0   3  22        0.65        0.30      1.49 o
   1   3  22      250.25      254.58      6.20 o
   2   3  22       45.49       46.96      3.85 o
   3   3  22        9.35        7.86      1.84 o
  -4   4  22        1.69        1.85      1.35 o
  -3   4  22        6.51        1.26      2.36 o
  -2   4  22       54.94       59.13      4.15 o
  -1   4  22        0.08        1.58      1.54 o
  -9   0  23       31.08       11.33     10.25 o
  -7   0  23       58.56       56.62      5.25 o
  -5   0  23        5.56        4.44      4.37 o
  -3   0  23       36.34       26.62      8.80 o
  -1   0  23       76.09       81.80      3.22 o
   1   0  23       13.56        8.65      1.39 o
   3   0  23      109.79      102.35     17.76 o
  -9   1  23      126.47      155.49      9.34 o
  -8   1  23        3.89        3.62      1.99 o
  -7   1  23      150.52      184.04      8.16 o
  -6   1  23       21.29       24.05      2.56 o
  -5   1  23       13.19        5.97      1.05 o
  -4   1  23        0.42        1.60      1.28 o
  -3   1  23        9.70        7.65      1.33 o
  -2   1  23       84.31       74.97      3.09 o
  -1   1  23        2.13        3.49      1.09 o
   0   1  23        5.97        3.71      0.98 o
   1   1  23       51.00       53.31      2.59 o
   2   1  23       38.58       34.66      3.63 o
   3   1  23       12.12        7.49      1.42 o
   4   1  23       18.82       10.12      1.65 o
  -8   2  23        7.40        5.34      1.72 o
  -7   2  23        1.21        0.56      1.05 o
  -6   2  23      164.25      158.22     11.84 o
  -5   2  23        0.03        0.26      0.97 o
  -4   2  23        1.57        0.45      0.80 o
  -3   2  23        0.68        0.51      0.88 o
  -2   2  23       20.71       17.85      2.28 o
  -1   2  23        0.58       -0.28      0.81 o
   0   2  23        0.02        0.52      0.85 o
   1   2  23      153.89      145.62      3.97 o
   2   2  23      118.21      108.52      5.41 o
   3   2  23       62.05       68.99      3.46 o
  -6   3  23       57.04       48.11      8.32 o
  -5   3  23        4.85        3.34      1.43 o
  -4   3  23       58.02       57.28      5.72 o
  -3   3  23       42.89       49.59      2.76 o
  -2   3  23        3.65        0.83      1.25 o
  -1   3  23       29.47       28.16      2.68 o
   0   3  23      166.74      153.46      6.09 o
  -8   0  24       82.06       98.11     10.03 o
  -6   0  24       14.41        8.08      5.98 o
  -4   0  24       61.07       63.11      7.42 o
  -2   0  24       41.98       42.25      4.01 o
   0   0  24        7.92        3.87      1.58 o
   2   0  24       95.07      119.22      5.29 o
  -7   1  24        0.16       -0.72      1.66 o
  -6   1  24      134.30      150.13      6.23 o
  -5   1  24       21.83       20.20      2.99 o
  -4   1  24        9.85       10.51      1.96 o
  -3   1  24        3.50        3.12      1.47 o
  -2   1  24       10.97        9.06      1.46 o
  -1   1  24       13.87        9.75      1.50 o
   0   1  24       44.67       46.88      3.46 o
   1   1  24        9.27        4.69      1.40 o
  -5   2  24       41.00       35.06      7.97 o
  -4   2  24       29.69       29.40      2.44 o
  -3   2  24        5.64        6.08      1.45 o
  -2   2  24       12.32        9.77      1.40 o
  -1   2  24       11.47        4.72      1.58 o
 
